# Supplementary material for: Systematics of Phyllocnistis leaf-mining moths (Lepidoptera, Gracillariidae) feeding on dogwood (Cornus spp.) in Northeast Asia, with the description of three new species
Source: Zookeys. 2018 Feb 8;(736):79–118. doi: 10.3897/zookeys.736.20739 (PMC5906744; doi:10.3897/zookeys.736.20739)
Supplement: XML Treatment for Phyllocnistis indistincta [file zookeys.736.20739-treatment1.xml]

<!DOCTYPE tp:taxon-treatment
  PUBLIC "-//TaxonX//DTD Taxonomic Treatment Publishing DTD v0 20100105//EN" "tax-treatment-NSO.dtd">
<tp:taxon-treatment xmlns:tp="http://www.plazi.org/taxpub"><tp:treatment-meta><kwd-group><label>Taxon classification</label><kwd><named-content xmlns:xlink="http://www.w3.org/1999/xlink" content-type="kingdom">Animalia</named-content></kwd><kwd><named-content xmlns:xlink="http://www.w3.org/1999/xlink" content-type="order">Lepidoptera</named-content></kwd><kwd><named-content xmlns:xlink="http://www.w3.org/1999/xlink" content-type="family">Gracillariidae</named-content></kwd></kwd-group><mixed-citation publication-type="journal"><person-group><name><surname>Kirichenko</surname><given-names>Natalia</given-names></name><name><surname>Triberti</surname><given-names>Paolo</given-names></name><name><surname>Kobayashi</surname><given-names>Shigeki</given-names></name><name><surname>Hirowatari</surname><given-names>Toshiya</given-names></name><name><surname>Doorenweerd</surname><given-names>Camiel</given-names></name><name><surname>Ohshima</surname><given-names>Issei</given-names></name><name><surname>Huang</surname><given-names>Guo-Hua</given-names></name><name><surname>Wang</surname><given-names>Min</given-names></name><name><surname>Magnoux</surname><given-names>Emmanuelle</given-names></name><name><surname>Lopez-Vaamonde</surname><given-names>Carlos</given-names></name></person-group><article-title>Systematics of <italic><tp:taxon-name><tp:taxon-name-part taxon-name-part-type="genus" reg="Phyllocnistis">Phyllocnistis</tp:taxon-name-part></tp:taxon-name></italic> leaf-mining moths (<tp:taxon-name><tp:taxon-name-part taxon-name-part-type="order">Lepidoptera</tp:taxon-name-part></tp:taxon-name>, <tp:taxon-name><tp:taxon-name-part taxon-name-part-type="family">Gracillariidae</tp:taxon-name-part></tp:taxon-name>) feeding on dogwood (<italic><tp:taxon-name><tp:taxon-name-part taxon-name-part-type="genus" reg="Cornus">Cornus</tp:taxon-name-part></tp:taxon-name></italic> spp.) in Northeast Asia, with the description of three new species</article-title><source>Zookeys</source><day>8</day><month>2</month><year>2018</year><volume>2018</volume><issue>736</issue><fpage>79</fpage><lpage>118</lpage><pub-id pub-id-type="doi">10.3897/zookeys.736.20739</pub-id></mixed-citation></tp:treatment-meta><tp:nomenclature><tp:taxon-name>
              <tp:taxon-name-part taxon-name-part-type="genus" reg="Phyllocnistis">Phyllocnistis</tp:taxon-name-part>
              <tp:taxon-name-part taxon-name-part-type="species" reg="indistincta">indistincta</tp:taxon-name-part>
              <object-id xmlns:xlink="http://www.w3.org/1999/xlink" content-type="zoobank" xlink:type="simple">http://zoobank.org/3B285BF9-59E0-4244-B480-8E3CEFAC0666</object-id>
            </tp:taxon-name><tp:taxon-authority>Kobayashi &amp; Triberti</tp:taxon-authority><tp:taxon-status xmlns:xlink="http://www.w3.org/1999/xlink" xlink:type="simple">sp. n.</tp:taxon-status><xref ref-type="fig" rid="F3">Figs 3</xref><xref ref-type="fig" rid="F4">, 4</xref><xref ref-type="fig" rid="F5">, 5</xref><xref ref-type="fig" rid="F6">, 6</xref><xref ref-type="fig" rid="F9">, 9A–E</xref><xref ref-type="fig" rid="F11">, 11</xref><xref ref-type="fig" rid="F12">, 12</xref><xref ref-type="fig" rid="F13">, 13</xref><xref ref-type="fig" rid="F14">, 14</xref><xref ref-type="fig" rid="F16">, 16</xref><xref ref-type="fig" rid="F18">, 18</xref></tp:nomenclature><tp:treatment-sec sec-type="etymology" id="SECID0EBCAI"><title>Etymology.</title><p>This Latin adjective, declined in the feminine gender, means “indistinct”. It is related to the longitudinal fascia in the forewing pattern that is basally indistinct in this species.</p></tp:treatment-sec><tp:treatment-sec sec-type="diagnosis" id="SECID0EGCAI"><title>Diagnosis.</title><p>Forewing lustrous-white with a longitudinal white-yellow fascia and with an indistinct inner margin, three costal and four apical ciliary strigulae; male genitalia with phallus about as long as phallobase; female corpus bursae with two signa, similar in shape, the distal signa larger than the central signa.</p><p>Unlike other <italic><tp:taxon-name><tp:taxon-name-part taxon-name-part-type="genus" reg="Cornus">Cornus</tp:taxon-name-part></tp:taxon-name></italic>-feeding <italic><tp:taxon-name><tp:taxon-name-part taxon-name-part-type="genus" reg="Phyllocnistis">Phyllocnistis</tp:taxon-name-part></tp:taxon-name></italic>, the forewing pattern of <italic><tp:taxon-name><tp:taxon-name-part taxon-name-part-type="genus" reg="Phyllocnistis">P.</tp:taxon-name-part> <tp:taxon-name-part taxon-name-part-type="species" reg="indistincta">indistincta</tp:taxon-name-part></tp:taxon-name></italic> has a well-defined outer margin of lf and an indistinct inner margin. Male genitalia differ from <italic><tp:taxon-name><tp:taxon-name-part taxon-name-part-type="genus" reg="Phyllocnistis">P.</tp:taxon-name-part> <tp:taxon-name-part taxon-name-part-type="species" reg="saepta">saepta</tp:taxon-name-part></tp:taxon-name></italic> by the phallus (about as long as phallobase or slightly shorter in <italic><tp:taxon-name><tp:taxon-name-part taxon-name-part-type="genus" reg="Phyllocnistis">P.</tp:taxon-name-part> <tp:taxon-name-part taxon-name-part-type="species" reg="indistincta">indistincta</tp:taxon-name-part></tp:taxon-name></italic>); female genitalia are only distinguishable from <italic><tp:taxon-name><tp:taxon-name-part taxon-name-part-type="genus" reg="Phyllocnistis">P.</tp:taxon-name-part> <tp:taxon-name-part taxon-name-part-type="species" reg="verae">verae</tp:taxon-name-part></tp:taxon-name></italic> by the size and the shape of the two signa.</p></tp:treatment-sec><tp:treatment-sec sec-type="type material" id="SECID0EHEAI"><title>Type material.</title><p>Holotype (♂): Japan: Honshu, Menashi, Imai, Soni, Uda, Nara Prefecture, <named-content xmlns:xlink="http://www.w3.org/1999/xlink" content-type="dwc:verbatimCoordinates" xlink:type="simple"><named-content content-type="geo-json" specific-use="{&#34;type&#34;:&#34;Point&#34;,&#34;coordinates&#34;:[136.110000,34.520000]}" id="NCID0EQEAI" xlink:type="simple">34.52N, 136.11E</named-content></named-content>, 630 m, ex <italic><tp:taxon-name><tp:taxon-name-part taxon-name-part-type="genus" reg="Cornus">Cornus</tp:taxon-name-part> <tp:taxon-name-part taxon-name-part-type="species" reg="controversa">controversa</tp:taxon-name-part></tp:taxon-name></italic>, 7.VI.2008 (larva), 16.VI.2008 em., SK853, S. Kobayashi leg. (deposited in <abbrev xmlns:xlink="http://www.w3.org/1999/xlink" content-type="institution" xlink:title="Osaka Prefecture University, Osaka, Japan" id="ABBRID0EAFAI" xlink:type="simple">OPU</abbrev>).</p></tp:treatment-sec><tp:treatment-sec sec-type="Paratypes" id="SECID0EFFAI"><title>Paratypes.</title><p>149 (5♂, 19♀, 125 exs). All specimens were collected in Japan.</p><p>Host <italic><tp:taxon-name><tp:taxon-name-part taxon-name-part-type="genus" reg="Cornus">Cornus</tp:taxon-name-part> <tp:taxon-name-part taxon-name-part-type="species" reg="controversa">controversa</tp:taxon-name-part></tp:taxon-name></italic>: <bold>Honshu</bold>, 16 exs, Nasu-Kashidoro, Nasu Imperial Villa, Yumoto, Nasu, Tochigi Prefecture, 30.IX.2006, 1–10.X.2006 em., Rear. Nos 808-1–808-10, 809-1–809-5, K. Niimi leg.; 3 exs, same locality and data, 2.VIII.2007 col., 6–8.VIII.2007 em., 982-1–982-3; 1♂ 2♀ 2exs, Okuyamada, Takayama, Nagano Prefecture, 2.VIII.2010 (larva), 2–15.VIII.2010 em., MICRU068-16, MICRU067-16, SK323♂, TRB2020♂, S. Kobayashi leg.; 1♂ 3♀, Oshirakawa, Nagawa, Matumoto, Nagano Prefecture, 17.IX.2011 (larva), 29.IX.2011 em., S. Kobayashi leg. (deposited in <abbrev xmlns:xlink="http://www.w3.org/1999/xlink" content-type="institution" xlink:title="Osaka Prefecture University, Osaka, Japan" id="ABBRID0EZFAI" xlink:type="simple">OPU</abbrev>); 4 exs, Alps Park, Matsumoto, Nagano Prefecture, 9.X.2015 (larva), 24.X.2015 em., S. Yagi &amp; T. Hirowatari leg. (deposited in <abbrev xmlns:xlink="http://www.w3.org/1999/xlink" content-type="institution" xlink:title="Entomological Laboratory, Kyushu University, Fukuoka, Japan" id="ABBRID0E5FAI" xlink:type="simple">ELKU</abbrev>); 1 ex, Fuji-Kawaguchiko, Yamanashi Prefecture, 3.VIII.2015 (larva), 11.VIII.2015 em., S. Kobayashi leg.; 1 ex, <!--PageBreak-->Kirara, Dando, Shidara, Aichi Prefecture, 30.IX.2008 (larva), 6.X.2008 em., S. Kobayashi &amp; T. Hirowatari leg.; 2♀ 4 exs, Mt. Mikusa, Nose, Osaka Prefecture, 21.V.2008 (larva), 30.V.–8.VI.2008 em., SK154, 322; S. Kobayashi &amp; T. Hirowatari leg.; [Soni, Uda, Nara Prefecture, S. Kobayashi leg.]: 1♀, Konagao, 24.V.2008 (larva), 27.V.2008 em., SK146; 1♂ 1♀ 4 exs, Konagao, 11–8.VI.2008 (larva); 17.VI.2008 em., 1 ex, Konagao, 12.X.2008 (larva), 23.X.2008 em.; 2 exs, Kumatawa, Konagao, 30.V.2015 (larva), 3.VI.2015 em.; 1♀, Imai, 12.VII.2008 (larva), 15.VII.2008 em., SK148; 1 ex, Imai, 12.X.2008 (larva), 19–20.X.2008 em.; Menashi: 1♂ 2 exs, 23.V.2008 (larva), <!--PageBreak-->3–10.VI.2008 em., SK320; 1♀ 2 exs, 7.VI.2008 (larva), 16.VI.2008 em., SK321; 1 ex, 14.VI.2008 (larva), 20.VI.2008 em.; 1 ex, 17.VI.2008 (larva), 21–24.VI.2008 em.; 1 ex, 5.VII.2008 (larva); 17.VII.2008 em.; 4 exs, 3–4.VII.2009 em., 27.VI.2009 (larva); 1 ex, 17.VI.2017 (pupa), 27.VI.2017 em. <bold>Shikoku</bold>, 1 ex, Fagus-no-mori, Kamagatani, Sawadani, Naka, Tokushima Prefecture, 24.VIII.2010 col., 27.VIII.2010 em., S. Kobayashi leg. <bold>Kyushu</bold>, Hikosan, Fukuoka Prefecture, 6 exs, 6–10.VII.1954; 7 exs, 15–26.VI.1955, H. Kuroko leg. 2 exs, Kirishima Spa., Kagoshima, 6.X.1964, H. Kuroko leg. (deposited in <abbrev xmlns:xlink="http://www.w3.org/1999/xlink" content-type="institution" xlink:title="Osaka Prefecture University, Osaka, Japan" id="ABBRID0ELGAI" xlink:type="simple">OPU</abbrev>).</p><p>Host <italic><tp:taxon-name><tp:taxon-name-part taxon-name-part-type="genus" reg="Cornus">C.</tp:taxon-name-part> <tp:taxon-name-part taxon-name-part-type="species" reg="florida">florida</tp:taxon-name-part></tp:taxon-name></italic>: <bold>Honshu</bold>, [Menashi, Imai, Soni, Uda, Nara Prefecture, S. Kobayashi leg.]: 1♀, 7 exs, 26.VII.2008, 28.VII.–3.VIII.2008 em., SK164♀; 2♀ 17 exs, 27.VI.2009 (larva), 2–8.VII.2009 em., SK580 (vein); 1 ex, 19.VII.2010 (larva), 24–30.VII.2010; em.: 2 exs, Okukōchi-Sansō, Imai, 17.VI.2017 (pupa), 27.VI.2017 em., mine on upper side of bracts. <bold>Kyushu</bold>, Fukuoka, 1.VII.2016 (larva), 1.VII.2016 (1 adult, em. 11.VII.2016, rearing No. IsO-777) (deposited in <abbrev xmlns:xlink="http://www.w3.org/1999/xlink" content-type="institution" xlink:title="Osaka Prefecture University, Osaka, Japan" id="ABBRID0EBHAI" xlink:type="simple">OPU</abbrev>).</p><p>Host <italic><tp:taxon-name><tp:taxon-name-part taxon-name-part-type="genus" reg="Cornus">C.</tp:taxon-name-part> <tp:taxon-name-part taxon-name-part-type="species" reg="kousa">kousa</tp:taxon-name-part></tp:taxon-name></italic>: <bold>Honshu</bold>, 8 exs, Nasu-Kashidoro, Nasu Imperial Villa, Yumoto, Nasu, Tochigi Prefecture, 28.VII.2006 (cocoon), 5–8.VIII.2006 em., M. Murase leg.; 3 exs, 1.X.2008(larva), 7.X.2008em., Ohyoriai, Nagawa, Matsumoto, Nagano Prefecture, S. Kobayashi &amp; T. Hirowatari leg.; Nara Prefecture: 2♀ 2 exs, Kawakami, 5.VIII.2011 (larva), 11–12.VIII.2011em., S. Kobayashi leg., slides TRB4151, TRB4153; 2exs, Tateriko, Nosegawa, 29.VII.2008 (larva), 4–18.VIII.2008 em., S. Kobayashi &amp; T. Hirowatari leg.; Tottori Prefecture: 3exs, Mt. Daisen, 4.vii.1965, 9.VII.1965 em. (H. Kuroko), host: [Yamaboshi no Sōhō = (bracts)] (deposited in <abbrev xmlns:xlink="http://www.w3.org/1999/xlink" content-type="institution" xlink:title="Osaka Prefecture University, Osaka, Japan" id="ABBRID0EVHAI" xlink:type="simple">OPU</abbrev>).</p><p>Host <italic><tp:taxon-name><tp:taxon-name-part taxon-name-part-type="genus" reg="Cornus">C.</tp:taxon-name-part> <tp:taxon-name-part taxon-name-part-type="species" reg="macrophylla">macrophylla</tp:taxon-name-part></tp:taxon-name></italic>: <bold>Honshu</bold>, Nagano Prefecture, Matsumoto, N. Hirano leg.: 2 exs, Okada, 4–18.X.2004; 1 ex, Tomikusa, Anan, 30.VI.2006. 1♀, Tawamine, Konagao, Soni, Uda, Nara Prefecture, 24.V.2008 (larva), 27.V.2008 em. slide TRB4148, S. Kobayashi leg.; 2 exs, Same locality, 17.VII.2011 (larva), 20–25.VII.2011 em., S. Kobayashi leg.; 1 ex, Mt. Daisen, Tottori Prefecture, 4.VII.1965, 12.VII.1965, H. Kuroko leg. (deposited in <abbrev xmlns:xlink="http://www.w3.org/1999/xlink" content-type="institution" xlink:title="Osaka Prefecture University, Osaka, Japan" id="ABBRID0EJIAI" xlink:type="simple">OPU</abbrev>). <bold>Kyushu</bold>, 1♂, 2♀, Ito campus (Kyushu Univ.), Nishi-ku, Fukuoka, 26.V.2017 (larva), 31.V–9.VI.2017 em., S. Yagi, T. Hirowatari, K. M. M. Kyaw &amp; C. Tsuji leg. (deposited in <abbrev xmlns:xlink="http://www.w3.org/1999/xlink" content-type="institution" xlink:title="Entomological Laboratory, Kyushu University, Fukuoka, Japan" id="ABBRID0EQIAI" xlink:type="simple">ELKU</abbrev>).</p></tp:treatment-sec><tp:treatment-sec sec-type="material" id="SECID0EVIAI"><title>Additional material examined.</title><p>
              <italic>Pupa</italic> (6): <bold>Honshu</bold>, 1 ex, Oshirakawa, Nagawa, Matsumoto, Nagano, <italic><tp:taxon-name><tp:taxon-name-part taxon-name-part-type="genus" reg="Cornus">Cornus</tp:taxon-name-part> <tp:taxon-name-part taxon-name-part-type="species" reg="controversa">controversa</tp:taxon-name-part></tp:taxon-name></italic>, 17.IX.2011 (larva), 29.IX.2011 (preserved), S. Kobayashi leg.; Soni, Uda, Nara Prefecture, S. Kobayashi leg., <italic><tp:taxon-name><tp:taxon-name-part taxon-name-part-type="genus" reg="Cornus">Cornus</tp:taxon-name-part> <tp:taxon-name-part taxon-name-part-type="species" reg="controversa">controversa</tp:taxon-name-part></tp:taxon-name></italic>: 1 ex, Konagao, 4.VI.2011 (larva), 17.VI.2011 (preserved); 4 exs, Menashi, Imai, 17.VI.2017 (larva), 19.VI.2017 (preserved), (deposited in <abbrev xmlns:xlink="http://www.w3.org/1999/xlink" content-type="institution" xlink:title="Osaka Prefecture University, Osaka, Japan" id="ABBRID0EVJAI" xlink:type="simple">OPU</abbrev>).</p><p>
              <italic>Larva</italic> (2): <bold>Honshu</bold>, 1 ex, Takayama, Gifu Prefecture, <italic><tp:taxon-name><tp:taxon-name-part taxon-name-part-type="genus" reg="Cornus">C.</tp:taxon-name-part> <tp:taxon-name-part taxon-name-part-type="species" reg="controversa">controversa</tp:taxon-name-part></tp:taxon-name></italic>, 6.X.2014, <abbrev xmlns:xlink="http://www.w3.org/1999/xlink" content-type="institution" xlink:title="Naturalis Biodiversity Centre, Leiden, The Netherlands" id="ABBRID0ELKAI" xlink:type="simple">RMNH</abbrev>.INS.30395, E.J. van Nieukerken &amp; S. Richter leg. (deposited in <abbrev xmlns:xlink="http://www.w3.org/1999/xlink" content-type="institution" xlink:title="Naturalis Biodiversity Centre, Leiden, The Netherlands" id="ABBRID0EQKAI" xlink:type="simple">RMNH</abbrev>); <bold>Kyushu</bold>, 1 ex, Mt. Hikosan, Soeda, Fukuoka, <italic><tp:taxon-name><tp:taxon-name-part taxon-name-part-type="genus" reg="Cornus">Cornus</tp:taxon-name-part> <tp:taxon-name-part taxon-name-part-type="species" reg="kousa">kousa</tp:taxon-name-part></tp:taxon-name></italic>, 1.VII.2016, rearing No. IsO-764, I. Ohshima leg. (deposited in <abbrev xmlns:xlink="http://www.w3.org/1999/xlink" content-type="institution" xlink:title="Osaka Prefecture University, Osaka, Japan" id="ABBRID0ECLAI" xlink:type="simple">OPU</abbrev>).</p></tp:treatment-sec><tp:treatment-sec sec-type="description" id="SECID0EHLAI"><title>Description of adult.</title><p>(Fig. <xref ref-type="fig" rid="F9">9A–E</xref>). Wing span 5.0 mm in holotype, 4.0–6.5 mm in paratype; forewing length 2.4 mm in holotype, 2.0–3.0 mm in paratypes.</p><p>
              <italic>Head.</italic> Frons and vertex smooth, lustrous white. Antennae and labial palpi white yellowish.</p><!--PageBreak--><p>
              <italic>Thorax.</italic> Tegulae, thorax and legs white. Forewing lustrous white, subapical area orange with a small apical black spot; a yellow-orange lf along costa from base to middle, margined with dark brown on both sides, then bent inwards distally, inner margin often indistinct in basal 2/3 not touching transverse fascia. Cilia white with a tf from costal 2/3 to dorsal 1/2, sometimes interrupted in the middle and three dark brown costal strigulae before apex; a black apical spot, giving origin to four divergent dark brown apical strigulae, one extending to upper part of costal cilia, the second and third to apex, the fourth to upper part of terminal cilia; terminal cilia white with a fuscous <!--PageBreak-->fringe line near termen. Hindwing lustrous white. This species and other members of the genus <italic><tp:taxon-name><tp:taxon-name-part taxon-name-part-type="genus" reg="Phyllocnistis">Phyllocnistis</tp:taxon-name-part></tp:taxon-name></italic> share an R1 vein arising from the apical half of the discoidal cell in the forewing (Fig. <xref ref-type="fig" rid="F13">13</xref>; <xref ref-type="bibr" rid="B24">Kawahara et al. 2017</xref>: Fig. <xref ref-type="fig" rid="F4">4C</xref>).</p><p>
              <italic>Abdomen</italic>. Mostly white yellowish dorsally, white ventrally. In the male, coremata present on segment 8, consisting of a pair of elongate, dilated extensions bearing a terminal cluster of long slender scales. In the female, dorsally on segment 8, a pair of tufts of scales longer than those covering the segment.</p><p>
              <italic>Male genitalia</italic> (Fig. <xref ref-type="fig" rid="F14">14</xref>). Tegumen elongate, touching apex of valvae, membranous, ventro-basally setose with 22 to 46 setae of varying length. Valva slender, broaded 1/4 to apex, transtilla arising from base of valva as an elongate, acute process (Fig. <xref ref-type="fig" rid="F14">14B, F</xref>); vinculum well developed, U-shaped; phallus slender, weakly sclerotised, externally finely wrinkled, about as long as phallobase or slightly shorter, cornuti absent (Fig. <xref ref-type="fig" rid="F14">14C, D</xref>).</p><p>
              <italic>Female genitalia</italic> (Fig. <xref ref-type="fig" rid="F16">16</xref>). Anterior apophyses slightly longer than posterior apophyses; ostium bursae opening in membrane between sternum 7 and 8; antrum membranous, funnel-shaped, narrowing slightly up to the size of the ductus bursae; ductus bursae completely membranous, slender, as long as antrum and terminating in the caudal area of corpus bursae; two signa are here present, usually similar in shape, the caudal bigger than central one, each with a single, short, median projection, but sometimes this projection, usually spine-shaped, is furcate or very reduced; on the wall around signa, minute scattered sclerites, thinner in the remainder of corpus bursae; ductus seminalis elongate, slightly larger than ductus bursae and arising from anterior end of corpus bursae; ductus spermathecae (not figured) with efferent canal short, forming 3 coils of equal diameter before vesicle.</p></tp:treatment-sec><tp:treatment-sec sec-type="Pupa" id="SECID0ELNAI"><title>Pupa.</title><p>(Fig. <xref ref-type="fig" rid="F18">18</xref>). Maximum length 2.8 mm, diameter 0.8 mm. Vertex with a triangular frontal process (cocoon-cutter), minutely serrated in profile and with elongated and thin apex curved towards dorsum (Fig. <xref ref-type="fig" rid="F18">18A–F</xref>); a single pair of short setae at base of frons (clypeus) (Fig. <xref ref-type="fig" rid="F18">18A</xref>); antenna extending to abdominal segment A6. A pair of relatively long setae latero-dorsally on meso- and metathorax; forewing extending to A6–7. A pair of minute dorsal setae from A1 to A8 with a second pair of large thorn-like setae, more distal, from A3 to A8, delimiting an elongated area of minute spines, projected posteriorly, from A3 to A8 (Fig. <xref ref-type="fig" rid="F18">18G–I</xref>); each abdominal segment with a pair of long, lateral, sensory setae, probably covered by the wings in A1; a pair of divergent lobate processes from caudal apex of A10 (Fig. <xref ref-type="fig" rid="F18">18J–L</xref>).</p></tp:treatment-sec><tp:treatment-sec sec-type="biology" id="SECID0EFOAI"><title>Biology.</title><p>(Figs <xref ref-type="fig" rid="F3">3</xref>–<xref ref-type="fig" rid="F6">6</xref>). The larvae mine leaves of <italic><tp:taxon-name><tp:taxon-name-part taxon-name-part-type="genus" reg="Cornus">Cornus</tp:taxon-name-part></tp:taxon-name></italic> species, forming a long serpentine mine parallel to leaf veins (Figs <xref ref-type="fig" rid="F3">3</xref>, <xref ref-type="fig" rid="F5">5D–F and L</xref>); about 10 cm in length, 2.0–5.0 mm in width, with a brownish frass line 1.0 mm in width. There were one to two mines per leaf (Figs <xref ref-type="fig" rid="F3">3</xref>, <xref ref-type="fig" rid="F5">5D and J</xref>). The mines were usually observed on the lower side of leaf on <italic><tp:taxon-name><tp:taxon-name-part taxon-name-part-type="genus" reg="Cornus">C.</tp:taxon-name-part> <tp:taxon-name-part taxon-name-part-type="species" reg="controversa">controversa</tp:taxon-name-part></tp:taxon-name></italic> (Figs <xref ref-type="fig" rid="F3">3A–D</xref>, <xref ref-type="fig" rid="F4">4B–D</xref>), more often on upper side of leaf on <italic><tp:taxon-name><tp:taxon-name-part taxon-name-part-type="genus" reg="Cornus">C.</tp:taxon-name-part> <tp:taxon-name-part taxon-name-part-type="species" reg="florida">florida</tp:taxon-name-part></tp:taxon-name></italic> and <italic><tp:taxon-name><tp:taxon-name-part taxon-name-part-type="genus" reg="Cornus">C.</tp:taxon-name-part> <tp:taxon-name-part taxon-name-part-type="species" reg="kousa">kousa</tp:taxon-name-part></tp:taxon-name></italic> (Fig. <xref ref-type="fig" rid="F5">5D–F, J–L</xref>). Late instar larvae are about 4.0–6.0 mm long and pale yellow in colouration (Fig. <xref ref-type="fig" rid="F4">4H</xref>). The final instar spins a white cocoon at the leaf margin, the leaf margin slightly curled upwards by contraction of the cocoon silk. The pupal cocoon fold is 5.0 mm in length, 1.0–1.1 mm in width (Fig. <xref ref-type="fig" rid="F4">4I</xref>). Dr H. Kuroko collected adult moths of this species in Mt. Daisen, Tottori Prefecture, <!--PageBreak-->from flower bracts with mines containing larvae. In the present study, two bracts were observed of <italic><tp:taxon-name><tp:taxon-name-part taxon-name-part-type="genus" reg="Cornus">C.</tp:taxon-name-part> <tp:taxon-name-part taxon-name-part-type="species" reg="florida">florida</tp:taxon-name-part></tp:taxon-name></italic> with similar serpentine mines (pale pink to ocherous, about 15 cm in length, 0.5–2.0 mm in width, brownish frass line: 0.1–0.2 mm in width) (Figs <xref ref-type="fig" rid="F3">3K</xref>, <xref ref-type="fig" rid="F6">6C–E</xref>). A pupal cocoon fold (whitish to ocherous, 5.7 mm in length, 1.0 mm in width) was formed along the bract margin (Fig. <xref ref-type="fig" rid="F6">6F</xref>). A mine on the upper side of leaf was observed in the same tree (Fig. <xref ref-type="fig" rid="F6">6B</xref>).</p><fig id="F3" position="float" orientation="portrait"><label>Figure 3.</label><caption><p>
                  <italic><tp:taxon-name><tp:taxon-name-part taxon-name-part-type="genus" reg="Phyllocnistis">Phyllocnistis</tp:taxon-name-part> <tp:taxon-name-part taxon-name-part-type="species" reg="indistincta">indistincta</tp:taxon-name-part></tp:taxon-name></italic>, mines on leaves of <italic><tp:taxon-name><tp:taxon-name-part taxon-name-part-type="genus" reg="Cornus">Cornus</tp:taxon-name-part></tp:taxon-name></italic> spp. in Japan (Honshu, Nara Prefecture). <bold>A–D</bold> <italic><tp:taxon-name><tp:taxon-name-part taxon-name-part-type="genus" reg="Cornus">Cornus</tp:taxon-name-part> <tp:taxon-name-part taxon-name-part-type="species" reg="controversa">controversa</tp:taxon-name-part></tp:taxon-name></italic> <bold>E–I</bold> <italic><tp:taxon-name><tp:taxon-name-part taxon-name-part-type="genus" reg="Cornus">C.</tp:taxon-name-part> <tp:taxon-name-part taxon-name-part-type="species" reg="florida">florida</tp:taxon-name-part></tp:taxon-name></italic> <bold>J, K</bold> <italic><tp:taxon-name><tp:taxon-name-part taxon-name-part-type="genus" reg="Cornus">C.</tp:taxon-name-part> <tp:taxon-name-part taxon-name-part-type="species" reg="macrophylla">macrophylla</tp:taxon-name-part></tp:taxon-name></italic> <bold>A, B</bold> Konagao, Kumatawa, 670 m <bold>C, D, H–J</bold> type locality: Soni, Imai, Menashi, 630 m <bold>E, F</bold> Konagao, Tawamine, 685 m <bold>G, K</bold> Imai, Oku-Kochi Sanso, 455 m <bold>I</bold> mine on bract. Arrows show mines (<bold>A, C, G, J</bold>) and pupation site (<bold>B, D, E, F, H, I, K</bold>). Scale bar: 50 mm.</p></caption><graphic xmlns:xlink="http://www.w3.org/1999/xlink" xlink:href="zookeys-736-079-g003.jpg" position="float" orientation="portrait" xlink:type="simple" id="oo_185117.jpg"/></fig><fig id="F4" position="float" orientation="portrait"><label>Figure 4.</label><caption><p>Biology of <italic><tp:taxon-name><tp:taxon-name-part taxon-name-part-type="genus" reg="Phyllocnistis">Phyllocnistis</tp:taxon-name-part> <tp:taxon-name-part taxon-name-part-type="species" reg="indistincta">indistincta</tp:taxon-name-part></tp:taxon-name></italic> in Japan (Honshu) and its hostplant, <italic><tp:taxon-name><tp:taxon-name-part taxon-name-part-type="genus" reg="Cornus">Cornus</tp:taxon-name-part> <tp:taxon-name-part taxon-name-part-type="species" reg="controversa">controversa</tp:taxon-name-part></tp:taxon-name></italic>. <bold>A, B, D, K, I</bold> Nara Prefecture, Soni, 400–630 m <bold>C, E</bold> Yamanashi Prefecture, Kawaguchi-ko, 880–950 m <bold>F–J, M</bold> type locality: Nara Prefecture, Soni, Imai, Menashi, 630 m <bold>A</bold> habitat <bold>B, C</bold> serpentine mines, lower side of leaves <bold>D</bold> old mine, same side <bold>E</bold> young mines, upper side of leaves <bold>F</bold> old mines, same side <bold>G, H</bold> later instar larva <bold>I</bold> cocoon fold <bold>J</bold> pupa, dorsal view <bold>K</bold> same, ventral view <bold>L</bold> same, lateral sview <bold>M</bold> resting posture of the adult, dorsal-lateral view. Arrows show mines. Scale bars: 2 mm (<bold>G, H</bold>), 1 mm (<bold>I–M</bold>).</p></caption><graphic xmlns:xlink="http://www.w3.org/1999/xlink" xlink:href="zookeys-736-079-g004.jpg" position="float" orientation="portrait" xlink:type="simple" id="oo_185118.jpg"/></fig><fig id="F5" position="float" orientation="portrait"><label>Figure 5.</label><caption><p>Biology of <italic><tp:taxon-name><tp:taxon-name-part taxon-name-part-type="genus" reg="Phyllocnistis">Phyllocnistis</tp:taxon-name-part> <tp:taxon-name-part taxon-name-part-type="species" reg="indistincta">indistincta</tp:taxon-name-part></tp:taxon-name></italic> in Japan (Honshu) and its host plants. <bold>A–H</bold> type locality: Nara Prefecture, Soni, Imai, Menashi, 630 m, <italic><tp:taxon-name><tp:taxon-name-part taxon-name-part-type="genus" reg="Cornus">Cornus</tp:taxon-name-part> <tp:taxon-name-part taxon-name-part-type="species" reg="florida">florida</tp:taxon-name-part></tp:taxon-name></italic> <bold>I, J</bold> Nara Prefecture,Obako-dake, 1000 m, <italic><tp:taxon-name><tp:taxon-name-part taxon-name-part-type="genus" reg="Cornus">C.</tp:taxon-name-part> <tp:taxon-name-part taxon-name-part-type="species" reg="kousa">kousa</tp:taxon-name-part></tp:taxon-name></italic> <bold>K</bold> Yamanashi Prefecture, Yamanaka-ko, <italic><tp:taxon-name><tp:taxon-name-part taxon-name-part-type="genus" reg="Cornus">C.</tp:taxon-name-part> <tp:taxon-name-part taxon-name-part-type="species" reg="kousa">kousa</tp:taxon-name-part></tp:taxon-name></italic>, 1000 m <bold>L</bold> Nara Prefecture, Soni, Konagao, 685 m, <italic><tp:taxon-name><tp:taxon-name-part taxon-name-part-type="genus" reg="Cornus">C.</tp:taxon-name-part> <tp:taxon-name-part taxon-name-part-type="species" reg="macrophylla">macrophylla</tp:taxon-name-part></tp:taxon-name></italic> <bold>A</bold> habitat <bold>B</bold> host plant <bold>C</bold> flowers <bold>D–F, G</bold> later instar larva <bold>H</bold> cocoon fold <bold>I</bold> host plant <bold>J</bold> mines and branches of host plant <bold>K, L</bold> serpentine mines on upper side of leaves. Arrows show mines. Scale bars: 2 mm (<bold>G, H</bold>).</p></caption><graphic xmlns:xlink="http://www.w3.org/1999/xlink" xlink:href="zookeys-736-079-g005.jpg" position="float" orientation="portrait" xlink:type="simple" id="oo_185119.jpg"/></fig><fig id="F6" position="float" orientation="portrait"><label>Figure 6.</label><caption><p>Biology of <italic><tp:taxon-name><tp:taxon-name-part taxon-name-part-type="genus" reg="Phyllocnistis">Phyllocnistis</tp:taxon-name-part> <tp:taxon-name-part taxon-name-part-type="species" reg="indistincta">indistincta</tp:taxon-name-part></tp:taxon-name></italic> on <italic><tp:taxon-name><tp:taxon-name-part taxon-name-part-type="genus" reg="Cornus">Cornus</tp:taxon-name-part> <tp:taxon-name-part taxon-name-part-type="species" reg="florida">florida</tp:taxon-name-part></tp:taxon-name></italic> in Japan (Honshu, Nara Prefecture, Soni, Imai, Oku-Kochi Sanso, 455 m). <bold>A</bold> habitat <bold>B</bold> serpentine mines on upper side of leaves <bold>C</bold> flowers and bracts, an arrow shows mine <bold>D</bold> serpentine mines on upper side of bracts <bold>E</bold> same, mines and cocoon folds <bold>F</bold> cocoon fold. Arrows show mines (<bold>C, D</bold>) and pupation site (<bold>D, E</bold>). Scale bar: 2 mm (<bold>F</bold>).</p></caption><graphic xmlns:xlink="http://www.w3.org/1999/xlink" xlink:href="zookeys-736-079-g006.jpg" position="float" orientation="portrait" xlink:type="simple" id="oo_185120.jpg"/></fig><p>In the Nasu Imperial Villa of Tochigi Prefecture, <xref ref-type="bibr" rid="B1">Arita et al. (2009)</xref> collected this species as <italic><tp:taxon-name><tp:taxon-name-part taxon-name-part-type="genus" reg="Phyllocnistis">Phyllocnistis</tp:taxon-name-part></tp:taxon-name></italic> sp. 1, “Mizuki-Kohamoguri” and noted some aspects of forewing pattern and leaf mine on <italic><tp:taxon-name><tp:taxon-name-part taxon-name-part-type="genus" reg="Cornus">Cornus</tp:taxon-name-part> <tp:taxon-name-part taxon-name-part-type="species" reg="controversa">controversa</tp:taxon-name-part></tp:taxon-name></italic> and <italic><tp:taxon-name><tp:taxon-name-part taxon-name-part-type="genus" reg="Cornus">C.</tp:taxon-name-part> <tp:taxon-name-part taxon-name-part-type="species" reg="kousa">kousa</tp:taxon-name-part></tp:taxon-name></italic>.</p></tp:treatment-sec><tp:treatment-sec sec-type="phenology" id="SECID0EJ3AI"><title>Phenology.</title><p>In Japan in 2008–2016, larvae were observed from June to October. The overwintering form of this species is unknown.</p></tp:treatment-sec><tp:treatment-sec sec-type="ecology" id="SECID0EO3AI"><title>Ecology and host plants.</title><p>(Fig. <xref ref-type="fig" rid="F5">5A, B</xref>). The host plants are <italic><tp:taxon-name><tp:taxon-name-part taxon-name-part-type="genus" reg="Cornus">Cornus</tp:taxon-name-part> <tp:taxon-name-part taxon-name-part-type="species" reg="controversa">controversa</tp:taxon-name-part></tp:taxon-name></italic>, <italic><tp:taxon-name><tp:taxon-name-part taxon-name-part-type="genus" reg="Cornus">C.</tp:taxon-name-part> <tp:taxon-name-part taxon-name-part-type="species" reg="florida">florida</tp:taxon-name-part></tp:taxon-name>, <tp:taxon-name><tp:taxon-name-part taxon-name-part-type="genus" reg="Cornus">C.</tp:taxon-name-part> <tp:taxon-name-part taxon-name-part-type="species" reg="macrophylla">macrophylla</tp:taxon-name-part></tp:taxon-name></italic> and <italic><tp:taxon-name><tp:taxon-name-part taxon-name-part-type="genus" reg="Cornus">C.</tp:taxon-name-part> <tp:taxon-name-part taxon-name-part-type="species" reg="kousa">kousa</tp:taxon-name-part></tp:taxon-name></italic>.</p></tp:treatment-sec><tp:treatment-sec sec-type="distribution" id="SECID0ED5AI"><title>Distribution.</title><p>Japan: Honshu (Tochigi, Nagano, Yamanashi, Aichi, Nara, Osaka and Tottori Prefectures), Shikoku (Tokushima Prefecture), Kyushu (Fukuoka and Kagoshima Prefectures).</p></tp:treatment-sec><tp:treatment-sec sec-type="remarks" id="SECID0EI5AI"><title>Remarks.</title><p>In the type series of <italic><tp:taxon-name><tp:taxon-name-part taxon-name-part-type="genus" reg="Phyllocnistis">P.</tp:taxon-name-part> <tp:taxon-name-part taxon-name-part-type="species" reg="indistincta">indistincta</tp:taxon-name-part></tp:taxon-name></italic>, some specimens have a forewing pattern which differs in the following points: 1) a well-defined inner margin of lf (Figs <xref ref-type="fig" rid="F11">11C, F</xref>, <xref ref-type="fig" rid="F12">12C, E–G, K</xref>), 2) a fuscous to dark orange dorsal spot at dorsum 1/4 (Figs <xref ref-type="fig" rid="F11">11C, F</xref>, <xref ref-type="fig" rid="F12">12F</xref>), 3) tf is indistinct or interrupted in the middle (Figs <xref ref-type="fig" rid="F11">11C</xref>, <xref ref-type="fig" rid="F12">12B, C, G and I</xref>), i.e. more similar to that of the other <italic><tp:taxon-name><tp:taxon-name-part taxon-name-part-type="genus" reg="Cornus">Cornus</tp:taxon-name-part></tp:taxon-name></italic>-feeding <italic><tp:taxon-name><tp:taxon-name-part taxon-name-part-type="genus" reg="Phyllocnistis">Phyllocnistis</tp:taxon-name-part></tp:taxon-name></italic>. The forewing pattern differences were recorded in the type locality of this species, Menashi, Nara Prefecture <!--PageBreak-->(Figs <xref ref-type="fig" rid="F11">11D, E</xref>, <xref ref-type="fig" rid="F12">12A–C</xref>), in Ohshirakawa, Nagano Prefecture (Figs <xref ref-type="fig" rid="F11">11C, F</xref>, <xref ref-type="fig" rid="F12">12E</xref>) and in Nasu Imperial Villa, Tochigi Prefecture (Fig. <xref ref-type="fig" rid="F12">12F</xref>; see also <xref ref-type="bibr" rid="B1">Arita et al. 2009</xref>: Pl. 3, Fig. <xref ref-type="fig" rid="F17">17</xref>). Judging from the genital characters, the differences in forewing pattern are treated as individual variation. The Indian and Japanese species, <italic><tp:taxon-name><tp:taxon-name-part taxon-name-part-type="genus" reg="Phyllocnistis">P.</tp:taxon-name-part> <tp:taxon-name-part taxon-name-part-type="species" reg="toparcha">toparcha</tp:taxon-name-part></tp:taxon-name></italic> has a similar forewing pattern, with individual variation as <italic><tp:taxon-name><tp:taxon-name-part taxon-name-part-type="genus" reg="Phyllocnistis">P.</tp:taxon-name-part> <tp:taxon-name-part taxon-name-part-type="species" reg="indistincta">indistincta</tp:taxon-name-part></tp:taxon-name></italic>, but <italic><tp:taxon-name><tp:taxon-name-part taxon-name-part-type="genus" reg="Phyllocnistis">P.</tp:taxon-name-part> <tp:taxon-name-part taxon-name-part-type="species" reg="toparcha">toparcha</tp:taxon-name-part></tp:taxon-name></italic> is separated from <italic><tp:taxon-name><tp:taxon-name-part taxon-name-part-type="genus" reg="Phyllocnistis">P.</tp:taxon-name-part> <tp:taxon-name-part taxon-name-part-type="species" reg="indistincta">indistincta</tp:taxon-name-part></tp:taxon-name></italic> by well-defined inner margin of strigulae and rather large lf. Accoding to <xref ref-type="bibr" rid="B35">Kuroko (1982)</xref>, the autumn generation of <italic><tp:taxon-name><tp:taxon-name-part taxon-name-part-type="genus" reg="Phyllocnistis">P.</tp:taxon-name-part> <tp:taxon-name-part taxon-name-part-type="species" reg="toparcha">toparcha</tp:taxon-name-part></tp:taxon-name></italic> has bolder strigulae and scattering fuscous to dark scales from base to dorsum 1/2 than the summer generation, but SK collected adult moths of <italic><tp:taxon-name><tp:taxon-name-part taxon-name-part-type="genus" reg="Phyllocnistis">P.</tp:taxon-name-part> <tp:taxon-name-part taxon-name-part-type="species" reg="toparcha">toparcha</tp:taxon-name-part></tp:taxon-name></italic> having a dark dorsal spot or blotch and a darker patch in the lower half of the apical portion in summer (Kobayashi, unpublished data).</p></tp:treatment-sec><tp:treatment-sec><!--Section generated to contain objects referenced in tp:taxon-treatment.--><fig id="F9" position="float" orientation="portrait"><label>Figure 9.</label><caption><p>Adults of <italic><tp:taxon-name><tp:taxon-name-part taxon-name-part-type="genus" reg="Phyllocnistis">Phyllocnistis</tp:taxon-name-part> <tp:taxon-name-part taxon-name-part-type="species" reg="indistincta">indistincta</tp:taxon-name-part></tp:taxon-name></italic> (Japan: Honshu, Kyushu) and <italic><tp:taxon-name><tp:taxon-name-part taxon-name-part-type="genus" reg="Phyllocnistis">P.</tp:taxon-name-part> <tp:taxon-name-part taxon-name-part-type="species" reg="saepta">saepta</tp:taxon-name-part></tp:taxon-name></italic> (China). <bold>A</bold>–<bold>E</bold> <italic><tp:taxon-name><tp:taxon-name-part taxon-name-part-type="genus" reg="Phyllocnistis">P.</tp:taxon-name-part> <tp:taxon-name-part taxon-name-part-type="species" reg="indistincta">indistincta</tp:taxon-name-part></tp:taxon-name></italic> <bold>A</bold> holotype male, ex <italic><tp:taxon-name><tp:taxon-name-part taxon-name-part-type="genus" reg="Cornus">Cornus</tp:taxon-name-part> <tp:taxon-name-part taxon-name-part-type="species" reg="controversa">controversa</tp:taxon-name-part></tp:taxon-name></italic>, Honshu, Nara Prefecture [Suppl. material <xref ref-type="supplementary-material" rid="S1">1</xref>, No. 3] <bold>B</bold> paratype female, ex <italic><tp:taxon-name><tp:taxon-name-part taxon-name-part-type="genus" reg="Cornus">C.</tp:taxon-name-part> <tp:taxon-name-part taxon-name-part-type="species" reg="florida">florida</tp:taxon-name-part></tp:taxon-name></italic>, Nara Prefecture [Suppl. material <xref ref-type="supplementary-material" rid="S1">1</xref>, No. 92] <bold>C</bold> paratype male, ex <italic><tp:taxon-name><tp:taxon-name-part taxon-name-part-type="genus" reg="Cornus">C.</tp:taxon-name-part> <tp:taxon-name-part taxon-name-part-type="species" reg="controversa">controversa</tp:taxon-name-part></tp:taxon-name></italic>, Nagano Prefecture [Suppl. material <xref ref-type="supplementary-material" rid="S1">1</xref>, No. 38] <bold>D</bold> ex <italic><tp:taxon-name><tp:taxon-name-part taxon-name-part-type="genus" reg="Cornus">C.</tp:taxon-name-part> <tp:taxon-name-part taxon-name-part-type="species" reg="kousa">kousa</tp:taxon-name-part></tp:taxon-name></italic>, Kyushu, Fukuoka Prefecture [Suppl. material <xref ref-type="supplementary-material" rid="S1">1</xref>, No. 133] <bold>E</bold> paratype female, Nara Prefecture [Suppl. material <xref ref-type="supplementary-material" rid="S1">1</xref>, No. 127] <bold>F</bold> <italic><tp:taxon-name><tp:taxon-name-part taxon-name-part-type="genus" reg="Phyllocnistis">P.</tp:taxon-name-part> <tp:taxon-name-part taxon-name-part-type="species" reg="saepta">saepta</tp:taxon-name-part></tp:taxon-name></italic>, holotype male, ex <italic><tp:taxon-name><tp:taxon-name-part taxon-name-part-type="genus" reg="Cornus">C.</tp:taxon-name-part> <tp:taxon-name-part taxon-name-part-type="species" reg="macrophylla">macrophylla</tp:taxon-name-part></tp:taxon-name></italic>, Yunnan Province [Suppl. material <xref ref-type="supplementary-material" rid="S1">1</xref>, No. 160].</p></caption><graphic xmlns:xlink="http://www.w3.org/1999/xlink" xlink:href="zookeys-736-079-g009.jpg" position="float" orientation="portrait" xlink:type="simple" id="oo_185123.jpg"/></fig><supplementary-material xmlns:xlink="http://www.w3.org/1999/xlink" id="S1" position="float" orientation="portrait" xlink:type="simple"><label>Supplementary material 1</label><caption><p>Table S1. <italic><tp:taxon-name><tp:taxon-name-part taxon-name-part-type="genus" reg="Phyllocnistis">Phyllocnistis</tp:taxon-name-part></tp:taxon-name></italic> species involved in the study.</p></caption><p>Data type: specimens data</p><p>Explanation note: Where pertinent, genitalia preparation number and sex are given in square brackets in the Sample ID column. Both the Process ID and Sample ID codes link the record in the BOLD database and the voucher specimen from which the sequence is derived.</p><media xlink:href="zookeys-736-079-s001.xls" mimetype="application" mime-subtype="vnd.ms-excel" position="float" orientation="portrait" xlink:type="simple" id="oo_185133.xls"/><permissions><license license-type="creative-commons-attribution" xlink:href="http://creativecommons.org/licenses/by/4.0/" xlink:type="simple"><license-p>This is an open access article distributed under the terms of the Creative Commons Attribution License (CC BY 4.0), which permits unrestricted use, distribution, and reproduction in any medium, provided the original author and source are credited.</license-p></license></permissions><attrib specific-use="authors">Natalia Kirichenko, Paolo Triberti, Shigeki Kobayashi, Toshiya Hirowatari, Camiel Doorenweerd, Issei Ohshima, Guo-Hua Huang, Min Wang, Emmanuelle Magnoux, Carlos Lopez-Vaamonde</attrib></supplementary-material><fig id="F11" position="float" orientation="portrait"><label>Figure 11.</label><caption><p>Forewing colouration and patterns of <italic><tp:taxon-name><tp:taxon-name-part taxon-name-part-type="genus" reg="Phyllocnistis">Phyllocnistis</tp:taxon-name-part> <tp:taxon-name-part taxon-name-part-type="species" reg="indistincta">indistincta</tp:taxon-name-part></tp:taxon-name></italic> from <italic><tp:taxon-name><tp:taxon-name-part taxon-name-part-type="genus" reg="Cornus">Cornus</tp:taxon-name-part> <tp:taxon-name-part taxon-name-part-type="species" reg="florida">florida</tp:taxon-name-part></tp:taxon-name>, <tp:taxon-name><tp:taxon-name-part taxon-name-part-type="genus" reg="Cornus">C.</tp:taxon-name-part> <tp:taxon-name-part taxon-name-part-type="species" reg="controversa">controversa</tp:taxon-name-part></tp:taxon-name></italic> and <italic><tp:taxon-name><tp:taxon-name-part taxon-name-part-type="genus" reg="Cornus">C.</tp:taxon-name-part> <tp:taxon-name-part taxon-name-part-type="species" reg="kousa">kousa</tp:taxon-name-part></tp:taxon-name></italic> (Japan: Honshu). <bold>A, D, E</bold> ex <italic><tp:taxon-name><tp:taxon-name-part taxon-name-part-type="genus" reg="Cornus">Cornus</tp:taxon-name-part> <tp:taxon-name-part taxon-name-part-type="species" reg="florida">florida</tp:taxon-name-part></tp:taxon-name></italic> <bold>B, C, F, G</bold> ex <italic><tp:taxon-name><tp:taxon-name-part taxon-name-part-type="genus" reg="Cornus">C.</tp:taxon-name-part> <tp:taxon-name-part taxon-name-part-type="species" reg="controversa">controversa</tp:taxon-name-part></tp:taxon-name></italic> <bold>H</bold> ex <italic><tp:taxon-name><tp:taxon-name-part taxon-name-part-type="genus" reg="Cornus">C.</tp:taxon-name-part> <tp:taxon-name-part taxon-name-part-type="species" reg="kousa">kousa</tp:taxon-name-part></tp:taxon-name></italic> <bold>I</bold> adult emerged from mined bract of <italic><tp:taxon-name><tp:taxon-name-part taxon-name-part-type="genus" reg="Cornus">C.</tp:taxon-name-part> <tp:taxon-name-part taxon-name-part-type="species" reg="florida">florida</tp:taxon-name-part></tp:taxon-name></italic> <bold>A, D, E</bold> type locality: Nara Prefecture, Soni [Suppl. material <xref ref-type="supplementary-material" rid="S1">1</xref>, Nos 93 (<bold>A, D</bold>) 111 (<bold>E</bold>)] <bold>B, G</bold> Osaka Prefecture, Mt. Mikusa [Suppl. material <xref ref-type="supplementary-material" rid="S1">1</xref>, No. 46] <bold>C, F</bold> Nagano Prefecture, Ohshirakawa [Suppl. material <xref ref-type="supplementary-material" rid="S1">1</xref>, No. 38] <bold>H</bold> Nara Prefecture, Kawakami [Suppl. material <xref ref-type="supplementary-material" rid="S1">1</xref>, No. 126] <bold>I</bold> Tottori Prefecture, Mt. Daisen [Suppl. material <xref ref-type="supplementary-material" rid="S1">1</xref>, No. 129]. Arrows show variable characters. Scale bars: 1 mm.</p></caption><graphic xmlns:xlink="http://www.w3.org/1999/xlink" xlink:href="zookeys-736-079-g011.jpg" position="float" orientation="portrait" xlink:type="simple" id="oo_185125.jpg"/></fig><fig id="F12" position="float" orientation="portrait"><label>Figure 12.</label><caption><p>Forewing colouration and patterns of <italic><tp:taxon-name><tp:taxon-name-part taxon-name-part-type="genus" reg="Phyllocnistis">Phyllocnistis</tp:taxon-name-part> <tp:taxon-name-part taxon-name-part-type="species" reg="indistincta">indistincta</tp:taxon-name-part></tp:taxon-name></italic> from <italic><tp:taxon-name><tp:taxon-name-part taxon-name-part-type="genus" reg="Cornus">Cornus</tp:taxon-name-part> <tp:taxon-name-part taxon-name-part-type="species" reg="controversa">controversa</tp:taxon-name-part></tp:taxon-name></italic> and <italic><tp:taxon-name><tp:taxon-name-part taxon-name-part-type="genus" reg="Cornus">C.</tp:taxon-name-part> <tp:taxon-name-part taxon-name-part-type="species" reg="macrophylla">macrophylla</tp:taxon-name-part></tp:taxon-name></italic> (Japan: Honshu, Shikoku, Kyushu). <bold>A–I</bold> ex <italic><tp:taxon-name><tp:taxon-name-part taxon-name-part-type="genus" reg="Cornus">C.</tp:taxon-name-part> <tp:taxon-name-part taxon-name-part-type="species" reg="controversa">controversa</tp:taxon-name-part></tp:taxon-name></italic> <bold>J–L</bold> ex <italic><tp:taxon-name><tp:taxon-name-part taxon-name-part-type="genus" reg="Cornus">C.</tp:taxon-name-part> <tp:taxon-name-part taxon-name-part-type="species" reg="macrophylla">macrophylla</tp:taxon-name-part></tp:taxon-name></italic> <bold>A–C</bold> type locality, Honshu, Nara Prefecture, Soni, Imai, Menashi [Suppl. material <xref ref-type="supplementary-material" rid="S1">1</xref>, Nos 67 (<bold>A</bold>), 69 (<bold>B</bold>), 71 (<bold>C</bold>)] <bold>D</bold> Yamanashi Prefecture, Fuji-Kawaguchiko [Suppl. material <xref ref-type="supplementary-material" rid="S1">1</xref>, No. 44] <bold>E</bold> Nagano Prefecture, Ohshirakawa [Suppl. material <xref ref-type="supplementary-material" rid="S1">1</xref>, No. 37] <bold>F</bold> Tochigi Prefecture, Nasu Imperial Villa [Suppl. material <xref ref-type="supplementary-material" rid="S1">1</xref>, No. 14] <bold>G</bold> Aichi Prefecture, Kirara [Suppl. material <xref ref-type="supplementary-material" rid="S1">1</xref>, No. 45] <bold>H</bold> Shikoku, Tokushima Prefecture, Naka [Suppl. material <xref ref-type="supplementary-material" rid="S1">1</xref>, No. 141] <bold>I</bold> Kyushu, Fukuoka Prefecture, Hikosan [Suppl. material <xref ref-type="supplementary-material" rid="S1">1</xref>, No. 142] <bold>J</bold>–<bold>L</bold> Honshu, Nagano Prefecture, Okada [Suppl. material <xref ref-type="supplementary-material" rid="S1">1</xref>, Nos 135 (<bold>J</bold>), 133 (<bold>K</bold>), 134 (<bold>L</bold>)]; Arrows show variable characters. Scale bars: 1 mm.</p></caption><graphic xmlns:xlink="http://www.w3.org/1999/xlink" xlink:href="zookeys-736-079-g012.jpg" position="float" orientation="portrait" xlink:type="simple" id="oo_185126.jpg"/></fig><fig id="F13" position="float" orientation="portrait"><label>Figure 13.</label><caption><p>Forewing venation of <italic><tp:taxon-name><tp:taxon-name-part taxon-name-part-type="genus" reg="Phyllocnistis">Phyllocnistis</tp:taxon-name-part> <tp:taxon-name-part taxon-name-part-type="species" reg="indistincta">indistincta</tp:taxon-name-part></tp:taxon-name></italic>, ex <italic><tp:taxon-name><tp:taxon-name-part taxon-name-part-type="genus" reg="Cornus">Cornus</tp:taxon-name-part> <tp:taxon-name-part taxon-name-part-type="species" reg="florida">florida</tp:taxon-name-part></tp:taxon-name></italic>, Japan (type locality: Honshu, Nara Prefecture, Soni, Imai, Menashi), wing vein slide SK580 [Suppl. material <xref ref-type="supplementary-material" rid="S1">1</xref>, No. 108].</p></caption><graphic xmlns:xlink="http://www.w3.org/1999/xlink" xlink:href="zookeys-736-079-g013.jpg" position="float" orientation="portrait" xlink:type="simple" id="oo_185127.jpg"/></fig><fig id="F14" position="float" orientation="portrait"><label>Figure 14.</label><caption><p>Male genitalia of <italic><tp:taxon-name><tp:taxon-name-part taxon-name-part-type="genus" reg="Phyllocnistis">Phyllocnistis</tp:taxon-name-part> <tp:taxon-name-part taxon-name-part-type="species" reg="indistincta">indistincta</tp:taxon-name-part></tp:taxon-name></italic> (Japan: Honshu). <bold>A–C</bold> paratype, ex <italic><tp:taxon-name><tp:taxon-name-part taxon-name-part-type="genus" reg="Cornus">Cornus</tp:taxon-name-part> <tp:taxon-name-part taxon-name-part-type="species" reg="controversa">controversa</tp:taxon-name-part></tp:taxon-name></italic>, Nara Prefecture, gen. slide SK163 [Suppl. material <xref ref-type="supplementary-material" rid="S1">1</xref>, No. 52] <bold>D–F</bold> paratype, ex <italic><tp:taxon-name><tp:taxon-name-part taxon-name-part-type="genus" reg="Cornus">C.</tp:taxon-name-part> <tp:taxon-name-part taxon-name-part-type="species" reg="controversa">controversa</tp:taxon-name-part></tp:taxon-name></italic>, Nagano Prefecture, gen. slide TRB4220 [Suppl. material <xref ref-type="supplementary-material" rid="S1">1</xref>, No. 33] <bold>A, E</bold> ventral view <bold>B, F</bold> lateral view <bold>C, D</bold> phallus <bold>B, F</bold> left valva. Scale bars: 0.2 mm (under <bold>B</bold> also refers to <bold>A, C</bold>, under <bold>D</bold> also refers to <bold>E</bold>, <bold>F</bold>).</p></caption><graphic xmlns:xlink="http://www.w3.org/1999/xlink" xlink:href="zookeys-736-079-g014.jpg" position="float" orientation="portrait" xlink:type="simple" id="oo_185128.jpg"/></fig><fig id="F16" position="float" orientation="portrait"><label>Figure 16.</label><caption><p>Female genitalia of <italic><tp:taxon-name><tp:taxon-name-part taxon-name-part-type="genus" reg="Phyllocnistis">Phyllocnistis</tp:taxon-name-part> <tp:taxon-name-part taxon-name-part-type="species" reg="indistincta">indistincta</tp:taxon-name-part></tp:taxon-name></italic> (Japan: Honshu, Nara Prefecture). <bold>A, C</bold> paratype, ex <italic><tp:taxon-name><tp:taxon-name-part taxon-name-part-type="genus" reg="Cornus">Cornus</tp:taxon-name-part> <tp:taxon-name-part taxon-name-part-type="species" reg="controversa">controversa</tp:taxon-name-part></tp:taxon-name></italic>, gen. slide SK146 [Suppl. material <xref ref-type="supplementary-material" rid="S1">1</xref>, No. 51] <bold>B</bold> <italic><tp:taxon-name><tp:taxon-name-part taxon-name-part-type="genus" reg="Cornus">C.</tp:taxon-name-part> <tp:taxon-name-part taxon-name-part-type="species" reg="macrophylla">macrophylla</tp:taxon-name-part></tp:taxon-name></italic>, gen. slide TRB4148 [Suppl. material <xref ref-type="supplementary-material" rid="S1">1</xref>, No. 137] <bold>D</bold> ex <italic><tp:taxon-name><tp:taxon-name-part taxon-name-part-type="genus" reg="Cornus">C.</tp:taxon-name-part> <tp:taxon-name-part taxon-name-part-type="species" reg="kousa">kousa</tp:taxon-name-part></tp:taxon-name></italic>, gen. slide TRB4151 [Suppl. material <xref ref-type="supplementary-material" rid="S1">1</xref>, No. 128] <bold>E</bold> ex <italic><tp:taxon-name><tp:taxon-name-part taxon-name-part-type="genus" reg="Cornus">C.</tp:taxon-name-part> <tp:taxon-name-part taxon-name-part-type="species" reg="kousa">kousa</tp:taxon-name-part></tp:taxon-name></italic>, gen. slide TRB4153 [Suppl. material <xref ref-type="supplementary-material" rid="S1">1</xref>, No. 127]. Abbreviations: <bold>ap</bold> apophysis posterioris <bold>aa</bold> apophysis anterioris <bold>db</bold> ductus bursae <bold>ds</bold> ductus seminalis <bold>ob</bold> ostium bursae <bold>si</bold> signum. Scale bars: 0.2 mm.</p></caption><graphic xmlns:xlink="http://www.w3.org/1999/xlink" xlink:href="zookeys-736-079-g016.jpg" position="float" orientation="portrait" xlink:type="simple" id="oo_185130.jpg"/></fig><fig id="F18" position="float" orientation="portrait"><label>Figure 18.</label><caption><p>Pupa of <italic><tp:taxon-name><tp:taxon-name-part taxon-name-part-type="genus" reg="Phyllocnistis">Phyllocnistis</tp:taxon-name-part> <tp:taxon-name-part taxon-name-part-type="species" reg="indistincta">indistincta</tp:taxon-name-part></tp:taxon-name></italic> from <italic><tp:taxon-name><tp:taxon-name-part taxon-name-part-type="genus" reg="Cornus">Cornus</tp:taxon-name-part> <tp:taxon-name-part taxon-name-part-type="species" reg="controvera">controvera</tp:taxon-name-part></tp:taxon-name></italic>, Japan (Honshu, Nara Prefecture) [Suppl. material <xref ref-type="supplementary-material" rid="S1">1</xref>, No. 78]. <bold>A</bold> head, ventral view <bold>B</bold> cocoon cutter, ventral view <bold>C</bold> head, lateral view <bold>D</bold> cocoon cutter, lateral view <bold>E</bold> head, dorsal view <bold>F</bold> cocoon cutter, dorsal view <bold>G</bold> spines and a pair of setae of abdominal tergum <bold>H</bold> same, lateral view <bold>I</bold> A7–A10, lateral view <bold>J</bold> A8–A10, ventral view <bold>K</bold> same, lateral view <bold>L</bold> same, dorsal view. Scale bars: 400 µm <bold>(A</bold>, <bold>E)</bold>, 300 µm <bold>(I)</bold>, 200 µm <bold>(C, G, J, L)</bold>, 100 µm <bold>(B, D, F, H, K)</bold>.</p></caption><graphic xmlns:xlink="http://www.w3.org/1999/xlink" xlink:href="zookeys-736-079-g018.jpg" position="float" orientation="portrait" xlink:type="simple" id="oo_185132.jpg"/></fig><fig id="F17" position="float" orientation="portrait"><label>Figure 17.</label><caption><p>Female genitalia of <italic><tp:taxon-name><tp:taxon-name-part taxon-name-part-type="genus" reg="Phyllocnistis">Phyllocnistis</tp:taxon-name-part> <tp:taxon-name-part taxon-name-part-type="species" reg="verae">verae</tp:taxon-name-part></tp:taxon-name></italic> (Russia) and <italic><tp:taxon-name><tp:taxon-name-part taxon-name-part-type="genus" reg="Phyllocnistis">P.</tp:taxon-name-part> <tp:taxon-name-part taxon-name-part-type="species" reg="cornella">cornella</tp:taxon-name-part></tp:taxon-name></italic> (Japan: Hokkaido). <bold>A–C</bold> <italic><tp:taxon-name><tp:taxon-name-part taxon-name-part-type="genus" reg="Phyllocnistis">P.</tp:taxon-name-part> <tp:taxon-name-part taxon-name-part-type="species" reg="verae">verae</tp:taxon-name-part></tp:taxon-name></italic> <bold>A</bold> paratype, ex <italic><tp:taxon-name><tp:taxon-name-part taxon-name-part-type="genus" reg="Cornus">Cornus</tp:taxon-name-part> <tp:taxon-name-part taxon-name-part-type="species" reg="alba">alba</tp:taxon-name-part></tp:taxon-name></italic>, Krasnoyarsk, gen. slide TRB4116 [Suppl. material <xref ref-type="supplementary-material" rid="S1">1</xref>, No. 164] <bold>B</bold> paratype, ex <italic><tp:taxon-name><tp:taxon-name-part taxon-name-part-type="genus" reg="Cornus">C.</tp:taxon-name-part> <tp:taxon-name-part taxon-name-part-type="species" reg="alba">alba</tp:taxon-name-part></tp:taxon-name></italic>, Krasnoyarsk, gen. slide TRB4152 [Suppl. material <xref ref-type="supplementary-material" rid="S1">1</xref>, No. 166] <bold>C</bold> paratype, ex <italic><tp:taxon-name><tp:taxon-name-part taxon-name-part-type="genus" reg="Cornus">C.</tp:taxon-name-part> <tp:taxon-name-part taxon-name-part-type="species" reg="alba">alba</tp:taxon-name-part></tp:taxon-name></italic>, Krasnoyarsk, gen. slide NK-39-15-4 [Suppl. material <xref ref-type="supplementary-material" rid="S1">1</xref>, No. 168] <bold>D, E</bold> <italic><tp:taxon-name><tp:taxon-name-part taxon-name-part-type="genus" reg="Phyllocnistis">P.</tp:taxon-name-part> <tp:taxon-name-part taxon-name-part-type="species" reg="cornella">cornella</tp:taxon-name-part></tp:taxon-name></italic>, ex <italic><tp:taxon-name><tp:taxon-name-part taxon-name-part-type="genus" reg="Cornus">C.</tp:taxon-name-part> <tp:taxon-name-part taxon-name-part-type="species" reg="controversa">controversa</tp:taxon-name-part></tp:taxon-name></italic>, Sorachi, Kamifurano, gen. slides CDGP0275 and CDGP0136 [Suppl. material <xref ref-type="supplementary-material" rid="S1">1</xref>, Nos 1–2]. Scale bars: 0.2 mm.</p></caption><graphic xmlns:xlink="http://www.w3.org/1999/xlink" xlink:href="zookeys-736-079-g017.jpg" position="float" orientation="portrait" xlink:type="simple" id="oo_185131.jpg"/></fig></tp:treatment-sec><ref-list><ref id="B24"><mixed-citation xmlns:xlink="http://www.w3.org/1999/xlink" xlink:type="simple">
          <person-group><name name-style="western"><surname>Kawahara</surname><given-names>AY</given-names></name><name name-style="western"><surname>Plotkin</surname><given-names>D</given-names></name><name name-style="western"><surname>Ohshima</surname><given-names>I</given-names></name><name name-style="western"><surname>Lopez-Vaamonde</surname><given-names>C</given-names></name><name name-style="western"><surname>Houlihan</surname><given-names>P</given-names></name><name name-style="western"><surname>Breinholt</surname><given-names>J</given-names></name><name name-style="western"><surname>Kawakita</surname><given-names>A</given-names></name><name name-style="western"><surname>Xiao</surname><given-names>L</given-names></name><name name-style="western"><surname>Regier</surname><given-names>J</given-names></name><name name-style="western"><surname>Davis</surname><given-names>D</given-names></name><name name-style="western"><surname>Kumata</surname><given-names>T</given-names></name><name name-style="western"><surname>Sohn</surname><given-names>J-C</given-names></name><name name-style="western"><surname>De Prins</surname><given-names>J</given-names></name><name name-style="western"><surname>Mitter</surname><given-names>C</given-names></name></person-group> (<year>2017</year>) <article-title>A molecular phylogeny and revised higher-level classification for the leaf-mining moth family <tp:taxon-name><tp:taxon-name-part taxon-name-part-type="family">Gracillariidae</tp:taxon-name-part></tp:taxon-name> and its implications for larval host use evolution.</article-title> <source>Systematic Entomology</source> <volume>42</volume>: <fpage>60</fpage>–<lpage>81</lpage>. <ext-link xlink:type="simple" ext-link-type="doi" xlink:href="10.1111/syen.12210">https://doi.org/10.1111/syen.12210</ext-link></mixed-citation></ref><ref id="B1"><mixed-citation xmlns:xlink="http://www.w3.org/1999/xlink" xlink:type="simple">
          <person-group><name name-style="western"><surname>Arita</surname><given-names>Y</given-names></name><name name-style="western"><surname>Hirowatari</surname><given-names>T</given-names></name><name name-style="western"><surname>Jinbo</surname><given-names>U</given-names></name><name name-style="western"><surname>Yasuda</surname><given-names>K</given-names></name><name name-style="western"><surname>Sakamaki</surname><given-names>Y</given-names></name><name name-style="western"><surname>Yoshiyasu</surname><given-names>Y</given-names></name><name name-style="western"><surname>Nasu</surname><given-names>Y</given-names></name><name name-style="western"><surname>Niimi</surname><given-names>K</given-names></name><name name-style="western"><surname>Hirano</surname><given-names>N</given-names></name><name name-style="western"><surname>Kobayashi</surname><given-names>S</given-names></name><name name-style="western"><surname>Ahn</surname><given-names>NH</given-names></name><name name-style="western"><surname>Murase</surname><given-names>M</given-names></name></person-group> (<year>2009</year>) <article-title>Smaller moths of the Nasu Imperial Villa, Tochigi-ken, Japan.</article-title> <source>Flora and fauna of the Nasu Imperial Villa</source> <volume>2</volume>: <fpage>49</fpage>–<lpage>147</lpage>. <ext-link xlink:type="simple" ext-link-type="doi" xlink:href="10.18984/lepid.62.2_75">https://doi.org/10.18984/lepid.62.2_75</ext-link> [in Japanese]</mixed-citation></ref><ref id="B35"><mixed-citation xmlns:xlink="http://www.w3.org/1999/xlink" xlink:type="simple">
          <person-group><name name-style="western"><surname>Kuroko</surname><given-names>H</given-names></name></person-group> (<year>1982</year>) <tp:taxon-name><tp:taxon-name-part taxon-name-part-type="family">Phyllocnistidae</tp:taxon-name-part></tp:taxon-name>. In: Inoue H, Sugi S, Kuroko H, Moriuti S, Kawabe A (Eds) Moth of Japan 1, Kodansha, Tokyo, 202–203. [In Japanese]</mixed-citation></ref></ref-list></tp:taxon-treatment>
