# Supplementary material for: Systematics of Phyllocnistis leaf-mining moths (Lepidoptera, Gracillariidae) feeding on dogwood (Cornus spp.) in Northeast Asia, with the description of three new species
Source: Zookeys. 2018 Feb 8;(736):79–118. doi: 10.3897/zookeys.736.20739 (PMC5906744; doi:10.3897/zookeys.736.20739)
Supplement: XML Treatment for Phyllocnistis verae [file zookeys.736.20739-treatment2.xml]

<!DOCTYPE tp:taxon-treatment
  PUBLIC "-//TaxonX//DTD Taxonomic Treatment Publishing DTD v0 20100105//EN" "tax-treatment-NSO.dtd">
<tp:taxon-treatment xmlns:tp="http://www.plazi.org/taxpub"><tp:treatment-meta><kwd-group><label>Taxon classification</label><kwd><named-content xmlns:xlink="http://www.w3.org/1999/xlink" content-type="kingdom">Animalia</named-content></kwd><kwd><named-content xmlns:xlink="http://www.w3.org/1999/xlink" content-type="order">Lepidoptera</named-content></kwd><kwd><named-content xmlns:xlink="http://www.w3.org/1999/xlink" content-type="family">Gracillariidae</named-content></kwd></kwd-group><mixed-citation publication-type="journal"><person-group><name><surname>Kirichenko</surname><given-names>Natalia</given-names></name><name><surname>Triberti</surname><given-names>Paolo</given-names></name><name><surname>Kobayashi</surname><given-names>Shigeki</given-names></name><name><surname>Hirowatari</surname><given-names>Toshiya</given-names></name><name><surname>Doorenweerd</surname><given-names>Camiel</given-names></name><name><surname>Ohshima</surname><given-names>Issei</given-names></name><name><surname>Huang</surname><given-names>Guo-Hua</given-names></name><name><surname>Wang</surname><given-names>Min</given-names></name><name><surname>Magnoux</surname><given-names>Emmanuelle</given-names></name><name><surname>Lopez-Vaamonde</surname><given-names>Carlos</given-names></name></person-group><article-title>Systematics of <italic><tp:taxon-name><tp:taxon-name-part taxon-name-part-type="genus" reg="Phyllocnistis">Phyllocnistis</tp:taxon-name-part></tp:taxon-name></italic> leaf-mining moths (<tp:taxon-name><tp:taxon-name-part taxon-name-part-type="order">Lepidoptera</tp:taxon-name-part></tp:taxon-name>, <tp:taxon-name><tp:taxon-name-part taxon-name-part-type="family">Gracillariidae</tp:taxon-name-part></tp:taxon-name>) feeding on dogwood (<italic><tp:taxon-name><tp:taxon-name-part taxon-name-part-type="genus" reg="Cornus">Cornus</tp:taxon-name-part></tp:taxon-name></italic> spp.) in Northeast Asia, with the description of three new species</article-title><source>Zookeys</source><day>8</day><month>2</month><year>2018</year><volume>2018</volume><issue>736</issue><fpage>79</fpage><lpage>118</lpage><pub-id pub-id-type="doi">10.3897/zookeys.736.20739</pub-id></mixed-citation></tp:treatment-meta><tp:nomenclature><tp:taxon-name>
              <tp:taxon-name-part taxon-name-part-type="genus" reg="Phyllocnistis">Phyllocnistis</tp:taxon-name-part>
              <tp:taxon-name-part taxon-name-part-type="species" reg="verae">verae</tp:taxon-name-part>
              <object-id xmlns:xlink="http://www.w3.org/1999/xlink" content-type="zoobank" xlink:type="simple">http://zoobank.org/6B89134B-B291-4C82-B7C4-AC62296C043E</object-id>
            </tp:taxon-name><tp:taxon-authority>Kirichenko, Triberti &amp; Lopez-Vaamonde</tp:taxon-authority><tp:taxon-status xmlns:xlink="http://www.w3.org/1999/xlink" xlink:type="simple">sp. n.</tp:taxon-status><xref ref-type="fig" rid="F7">Figs 7</xref><xref ref-type="fig" rid="F10">, 10A, B</xref><xref ref-type="fig" rid="F15">, 15A–C</xref><xref ref-type="fig" rid="F17">, 17A–C</xref><!--PageBreak--></tp:nomenclature><tp:treatment-sec sec-type="etymology" id="SECID0E4EBI"><title>Etymology.</title><p>The species name, <italic><tp:taxon-name><tp:taxon-name-part taxon-name-part-type="genus" reg="Phyllocnistis"/><tp:taxon-name-part taxon-name-part-type="species" reg="verae">verae</tp:taxon-name-part></tp:taxon-name></italic> is a patronym in commemoration of Mrs. Vera Kirichenko, the mother of the first author.</p></tp:treatment-sec><tp:treatment-sec sec-type="diagnosis" id="SECID0ENFBI"><title>Diagnosis.</title><p>Forewing lustrous-white with a complete lf, three costal and four apical ciliary strigulae, tf interrupted; male genitalia with phallus shorter than phallobase; female corpus bursae with two signa, similar in size and shape.</p><p>Forewing pattern of <italic><tp:taxon-name><tp:taxon-name-part taxon-name-part-type="genus" reg="Phyllocnistis">P.</tp:taxon-name-part> <tp:taxon-name-part taxon-name-part-type="species" reg="verae">verae</tp:taxon-name-part></tp:taxon-name></italic> is distinguished from <italic><tp:taxon-name><tp:taxon-name-part taxon-name-part-type="genus" reg="Phyllocnistis">P.</tp:taxon-name-part> <tp:taxon-name-part taxon-name-part-type="species" reg="saepta">saepta</tp:taxon-name-part></tp:taxon-name></italic> and <italic><tp:taxon-name><tp:taxon-name-part taxon-name-part-type="genus" reg="Phyllocnistis">P.</tp:taxon-name-part> <tp:taxon-name-part taxon-name-part-type="species" reg="cornella">cornella</tp:taxon-name-part></tp:taxon-name></italic> by the interrupted tf. In male genitalia, length of the phallus and the phallobase is similar to <italic><tp:taxon-name><tp:taxon-name-part taxon-name-part-type="genus" reg="Phyllocnistis">P.</tp:taxon-name-part> <tp:taxon-name-part taxon-name-part-type="species" reg="indistincta">indistincta</tp:taxon-name-part></tp:taxon-name></italic>, but with a higher number of ventral setae (42–50). In the female genitalia, the two signa are very similar in shape and size, while they are different in the other <italic><tp:taxon-name><tp:taxon-name-part taxon-name-part-type="genus" reg="Cornus">Cornus</tp:taxon-name-part></tp:taxon-name></italic>-feeding species.</p></tp:treatment-sec><tp:treatment-sec sec-type="type material" id="SECID0EHHBI"><title>Type material.</title><p>Holotype (♂): Russia, Krasnoyarsk, near village Borovoe, along the river Yenisei (left bank), rock (skala) Berkut, <named-content xmlns:xlink="http://www.w3.org/1999/xlink" content-type="dwc:verbatimCoordinates" xlink:type="simple"><named-content content-type="geo-json" specific-use="{&#34;type&#34;:&#34;Point&#34;,&#34;coordinates&#34;:[92.550000,55.970000]}" id="NCID0EQHBI" xlink:type="simple">55.97N, 92.55E</named-content></named-content>, 144 m, ex <italic><tp:taxon-name><tp:taxon-name-part taxon-name-part-type="genus" reg="Cornus">Cornus</tp:taxon-name-part> <tp:taxon-name-part taxon-name-part-type="species" reg="alba">alba</tp:taxon-name-part></tp:taxon-name></italic>, 7.VII.2016 (larva), 14.VII.2016 em., No. 6-3, TRB4200, N. Kirichenko leg. (deposited in <abbrev xmlns:xlink="http://www.w3.org/1999/xlink" content-type="institution" xlink:title="Sukachev Institute of Forest, Siberian Branch of the Russian Academy of Sciences, Krasnoyarsk, Russia" id="ABBRID0EAIBI" xlink:type="simple">SIF SB RAS</abbrev>).</p></tp:treatment-sec><tp:treatment-sec sec-type="Paratypes" id="SECID0EFIBI"><title>Paratypes.</title><p>(5): 4♂, TRB4116, TRB4152, TRB4199, TRB4225; 1♀, Russia, Krasnoyarsk, near village Borovoe, along the river Yenisei, rock (skala) Berkut, ex <italic><tp:taxon-name><tp:taxon-name-part taxon-name-part-type="genus" reg="Cornus">Cornus</tp:taxon-name-part> <tp:taxon-name-part taxon-name-part-type="species" reg="alba">alba</tp:taxon-name-part></tp:taxon-name></italic>, 28.VI.2015, TRB4116, N. Kirichenko leg. (deposited in <named-content xmlns:xlink="http://www.w3.org/1999/xlink" content-type="dwc:institutional_code" xlink:type="simple">MSNV</named-content>).</p></tp:treatment-sec><tp:treatment-sec sec-type="material" id="SECID0E2IBI"><title>Additional material examined.</title><p>Larvae (11): Russia, Krasnoyarsk, near village Borovoe, along the river Yenisei, rock (skala) Berkut, <italic><tp:taxon-name><tp:taxon-name-part taxon-name-part-type="genus" reg="Cornus">Cornus</tp:taxon-name-part> <tp:taxon-name-part taxon-name-part-type="species" reg="alba">alba</tp:taxon-name-part></tp:taxon-name></italic>, 3 larvae, 28.VI.2015, 4 larvae, 5.VII.2016, 4 larvae, 7.VII.2016, N. Kirichenko leg. (deposited in <abbrev xmlns:xlink="http://www.w3.org/1999/xlink" content-type="institution" xlink:title="Sukachev Institute of Forest, Siberian Branch of the Russian Academy of Sciences, Krasnoyarsk, Russia" id="ABBRID0EMJBI" xlink:type="simple">SIF SB RAS</abbrev>).</p></tp:treatment-sec><tp:treatment-sec sec-type="description" id="SECID0ERJBI"><title>Description of adult.</title><p>(Figs <xref ref-type="fig" rid="F10">10A and B</xref>). Wing span 6.0–6.1 mm (6.1 mm in holotype).</p><p>
              <italic>Head, thorax, legs and hindwing</italic> do not differ from the other <italic><tp:taxon-name><tp:taxon-name-part taxon-name-part-type="genus" reg="Cornus">Cornus</tp:taxon-name-part></tp:taxon-name></italic>-feeding species. Forewing lustrous white, subapical area orange with a small dark spot; lf well-defined on both sides; cilia white with tf always interrupted in the middle, three dark brown costal and four apical strigulae.</p><p>
              <italic>Abdomen</italic>. Like in <italic><tp:taxon-name><tp:taxon-name-part taxon-name-part-type="genus" reg="Phyllocnistis"/><tp:taxon-name-part taxon-name-part-type="species" reg="cornella">cornella</tp:taxon-name-part></tp:taxon-name></italic>.</p><!--PageBreak--><p>
              <italic>Male genitalia</italic> (Fig. <xref ref-type="fig" rid="F15">15A–C</xref>). Tegumen elongate, slightly passing the apex of valvae, ventro-basally with 42-50 setae of variable length; valva not differing from the other species; phallus slender, membranous, finely wrinkled, shorter than phallobase, cornuti absent.</p><p>
              <italic>Female genitalia</italic> (Fig. <xref ref-type="fig" rid="F17">17A–C</xref>). The whole structure is similar to the other species. Bursa copulatrix with two flattened signa bearing usually a short median projection, both very similar in shape and size.</p></tp:treatment-sec><tp:treatment-sec sec-type="Pupa" id="SECID0EFLBI"><title>Pupa.</title><p>Not studied.</p></tp:treatment-sec><tp:treatment-sec sec-type="biology" id="SECID0EKLBI"><title>Biology.</title><p>(Fig. <xref ref-type="fig" rid="F7">7</xref>). The mine is similar to that of other <italic><tp:taxon-name><tp:taxon-name-part taxon-name-part-type="genus" reg="Phyllocnistis">Phyllocnistis</tp:taxon-name-part></tp:taxon-name></italic> species: a very long serpentine subepidermal tunnel, slightly widening to the end, not intersecting itself (Fig. <xref ref-type="fig" rid="F7">7B, C, I</xref>). Black grains of frass form a rather wide central line (Fig. <xref ref-type="fig" rid="F7">7F</xref>). The <!--PageBreak-->mine is on the lower side of the leaf, often following secondary veins, crossing them closer to the leaf margin where veins are thinner (Fig. <xref ref-type="fig" rid="F7">7B–G</xref>). Young and late instar larvae are yellow (Fig. <xref ref-type="fig" rid="F7">7D–H</xref>). The tunnel ends upon the leaf margin or 10–15 mm away from it, where the mine slightly widens (Fig. <xref ref-type="fig" rid="F7">7I, J</xref>). Here, silk is deposited across the tunnel that causes contraction of this part of the mine, where pupation takes place (Fig. <xref ref-type="fig" rid="F7">7K–L</xref>).</p><fig id="F7" position="float" orientation="portrait"><label>Figure 7.</label><caption><p>Biology of <italic><tp:taxon-name><tp:taxon-name-part taxon-name-part-type="genus" reg="Phyllocnistis">Phyllocnistis</tp:taxon-name-part> <tp:taxon-name-part taxon-name-part-type="species" reg="verae">verae</tp:taxon-name-part></tp:taxon-name></italic> on <italic><tp:taxon-name><tp:taxon-name-part taxon-name-part-type="genus" reg="Cornus">Cornus</tp:taxon-name-part> <tp:taxon-name-part taxon-name-part-type="species" reg="alba">alba</tp:taxon-name-part></tp:taxon-name></italic> in Russia (type locality: Krasnoyarsk, village Borovoe, left bank of Yenisei River, 144 m). <bold>A</bold> habitat <bold>B</bold> branch with mined leaves on the lower side <bold>C</bold> mine with feeding larva <bold>D</bold> fragment of mine with young larva (transmitted light) <bold>E</bold> same, incident light <bold>F</bold> line of frass and feeding larva (transmitted light) <bold>G</bold> opened mine <bold>H</bold> sap-feeding larvae, dorsal view <bold>I, J</bold> pupation near leaf margin <bold>K, L</bold> pupa. Arrows show mines (<bold>B, C</bold>), larva (<bold>D, E, F, G</bold>), frass (<bold>G, F</bold>), pupation site (<bold>I–K</bold>). Scale bars: 3 mm (<bold>D, E</bold>), 5 mm (<bold>F, G</bold>), 1 mm (<bold>H, L</bold>), 2 mm (<bold>J, K</bold>).</p></caption><graphic xmlns:xlink="http://www.w3.org/1999/xlink" xlink:href="zookeys-736-079-g007.jpg" position="float" orientation="portrait" xlink:type="simple" id="oo_185121.jpg"/></fig><!--PageBreak--></tp:treatment-sec><tp:treatment-sec sec-type="phenology" id="SECID0E4OBI"><title>Phenology.</title><p>In 2015, by the 5th of July, when insect mines were found in nature, most larvae were at their final stage and some already had pupated. It suggests that larval development of the first generation may have started in late May. Thus, adults of the first generation can be on the wing in mid July. There are no records of the second generation. The overwintering stage remains unknown.</p><!--PageBreak--></tp:treatment-sec><tp:treatment-sec sec-type="ecology" id="SECID0EDPBI"><title>Ecology and host plants.</title><p>(Fig. <xref ref-type="fig" rid="F7">7A</xref>). In Central Siberia, the moth inhabits the forested areas. In Krasnoyarsk, mines were found on bushes growing along the river (Fig. <xref ref-type="fig" rid="F7">7A</xref>). The host plant is <italic><tp:taxon-name><tp:taxon-name-part taxon-name-part-type="genus" reg="Cornus">Cornus</tp:taxon-name-part> <tp:taxon-name-part taxon-name-part-type="species" reg="alba">alba</tp:taxon-name-part></tp:taxon-name></italic>, the only native <italic><tp:taxon-name><tp:taxon-name-part taxon-name-part-type="genus" reg="Cornus">Cornus</tp:taxon-name-part></tp:taxon-name></italic> species in Siberia (<xref ref-type="bibr" rid="B34">Koropachinskiy and Vstovskaya 2012</xref>).</p></tp:treatment-sec><tp:treatment-sec sec-type="distribution" id="SECID0EHQBI"><title>Distribution.</title><p>Russia, Siberia. Occurs in the southern part of Krasnoyarsk Kray, in the suburb of Krasnoyarsk. In 2015–2017, no mines were found on <italic><tp:taxon-name><tp:taxon-name-part taxon-name-part-type="genus" reg="Cornus">Cornus</tp:taxon-name-part></tp:taxon-name></italic> spp. in other regions of Asian Russia (Tyumen, Omsk, Novosibirsk Oblasts, Khanty-Mansi Autonomous Okrug, Tomsk, Kemerovo, Irkutsk Oblasts, Altai Kray, the Republic of Buryatia and Transbaikalia), nor in the Russian Far East (Amur Oblast, Primorskiy Kray, the Island Sakhalin).</p></tp:treatment-sec><tp:treatment-sec><!--Section generated to contain objects referenced in tp:taxon-treatment.--><fig id="F10" position="float" orientation="portrait"><label>Figure 10.</label><caption><p>Adults of <italic><tp:taxon-name><tp:taxon-name-part taxon-name-part-type="genus" reg="Phyllocnistis">Phyllocnistis</tp:taxon-name-part> <tp:taxon-name-part taxon-name-part-type="species" reg="verae">verae</tp:taxon-name-part></tp:taxon-name></italic> (Russia) and <italic><tp:taxon-name><tp:taxon-name-part taxon-name-part-type="genus" reg="Phyllocnistis">P.</tp:taxon-name-part> <tp:taxon-name-part taxon-name-part-type="species" reg="cornella">cornella</tp:taxon-name-part></tp:taxon-name></italic> (Japan: Hokkaido). <bold>A</bold>–<bold>B</bold> <italic><tp:taxon-name><tp:taxon-name-part taxon-name-part-type="genus" reg="Phyllocnistis">P.</tp:taxon-name-part> <tp:taxon-name-part taxon-name-part-type="species" reg="verae">verae</tp:taxon-name-part></tp:taxon-name></italic>, ex <italic><tp:taxon-name><tp:taxon-name-part taxon-name-part-type="genus" reg="Cornus">Cornus</tp:taxon-name-part> <tp:taxon-name-part taxon-name-part-type="species" reg="alba">alba</tp:taxon-name-part></tp:taxon-name></italic>, Krasnoyarsk <bold>A</bold> holotype male [Suppl. material <xref ref-type="supplementary-material" rid="S1">1</xref>, No. 163] <bold>B</bold> paratype female [Suppl. material <xref ref-type="supplementary-material" rid="S1">1</xref>, No. 164] <bold>C</bold>–<bold>D</bold> <italic><tp:taxon-name><tp:taxon-name-part taxon-name-part-type="genus" reg="Phyllocnistis">P.</tp:taxon-name-part> <tp:taxon-name-part taxon-name-part-type="species" reg="cornella">cornella</tp:taxon-name-part></tp:taxon-name></italic>, ex <italic><tp:taxon-name><tp:taxon-name-part taxon-name-part-type="genus" reg="Cornus">C.</tp:taxon-name-part> <tp:taxon-name-part taxon-name-part-type="species" reg="controversa">controversa</tp:taxon-name-part></tp:taxon-name></italic>, Sorachi, Kamifurano <bold>C</bold> female [Suppl. material <xref ref-type="supplementary-material" rid="S1">1</xref>, No. 1] <bold>D</bold> female [Suppl. material <xref ref-type="supplementary-material" rid="S1">1</xref>, No. 2]. Scale bar: 1 mm.</p></caption><graphic xmlns:xlink="http://www.w3.org/1999/xlink" xlink:href="zookeys-736-079-g010.jpg" position="float" orientation="portrait" xlink:type="simple" id="oo_185124.jpg"/></fig><supplementary-material xmlns:xlink="http://www.w3.org/1999/xlink" id="S1" position="float" orientation="portrait" xlink:type="simple"><label>Supplementary material 1</label><caption><p>Table S1. <italic><tp:taxon-name><tp:taxon-name-part taxon-name-part-type="genus" reg="Phyllocnistis">Phyllocnistis</tp:taxon-name-part></tp:taxon-name></italic> species involved in the study.</p></caption><p>Data type: specimens data</p><p>Explanation note: Where pertinent, genitalia preparation number and sex are given in square brackets in the Sample ID column. Both the Process ID and Sample ID codes link the record in the BOLD database and the voucher specimen from which the sequence is derived.</p><media xlink:href="zookeys-736-079-s001.xls" mimetype="application" mime-subtype="vnd.ms-excel" position="float" orientation="portrait" xlink:type="simple" id="oo_185133.xls"/><permissions><license license-type="creative-commons-attribution" xlink:href="http://creativecommons.org/licenses/by/4.0/" xlink:type="simple"><license-p>This is an open access article distributed under the terms of the Creative Commons Attribution License (CC BY 4.0), which permits unrestricted use, distribution, and reproduction in any medium, provided the original author and source are credited.</license-p></license></permissions><attrib specific-use="authors">Natalia Kirichenko, Paolo Triberti, Shigeki Kobayashi, Toshiya Hirowatari, Camiel Doorenweerd, Issei Ohshima, Guo-Hua Huang, Min Wang, Emmanuelle Magnoux, Carlos Lopez-Vaamonde</attrib></supplementary-material><fig id="F15" position="float" orientation="portrait"><label>Figure 15.</label><caption><p>Male genitalia of <italic><tp:taxon-name><tp:taxon-name-part taxon-name-part-type="genus" reg="Phyllocnistis">Phyllocnistis</tp:taxon-name-part> <tp:taxon-name-part taxon-name-part-type="species" reg="verae">verae</tp:taxon-name-part></tp:taxon-name></italic> (Russia), <italic><tp:taxon-name><tp:taxon-name-part taxon-name-part-type="genus" reg="Phyllocnistis">P.</tp:taxon-name-part> <tp:taxon-name-part taxon-name-part-type="species" reg="septae">septae</tp:taxon-name-part></tp:taxon-name></italic> (China), and <italic><tp:taxon-name><tp:taxon-name-part taxon-name-part-type="genus" reg="Phyllocnistis">P.</tp:taxon-name-part> <tp:taxon-name-part taxon-name-part-type="species" reg="cornella">cornella</tp:taxon-name-part></tp:taxon-name></italic> (Russia). <bold>A–C</bold> <italic><tp:taxon-name><tp:taxon-name-part taxon-name-part-type="genus" reg="Phyllocnistis">P.</tp:taxon-name-part> <tp:taxon-name-part taxon-name-part-type="species" reg="verae">verae</tp:taxon-name-part></tp:taxon-name></italic>, holotype, ex <italic><tp:taxon-name><tp:taxon-name-part taxon-name-part-type="genus" reg="Cornus">Cornus</tp:taxon-name-part> <tp:taxon-name-part taxon-name-part-type="species" reg="alba">alba</tp:taxon-name-part></tp:taxon-name></italic>, Krasnoyarsk, gen. slide TRB4200 [Suppl. material <xref ref-type="supplementary-material" rid="S1">1</xref>, No. 163] <bold>D, E</bold> <italic><tp:taxon-name><tp:taxon-name-part taxon-name-part-type="genus" reg="Phyllocnistis">P.</tp:taxon-name-part> <tp:taxon-name-part taxon-name-part-type="species" reg="saepta">saepta</tp:taxon-name-part></tp:taxon-name></italic>, holotype, ex <italic><tp:taxon-name><tp:taxon-name-part taxon-name-part-type="genus" reg="Cornus">C.</tp:taxon-name-part> <tp:taxon-name-part taxon-name-part-type="species" reg="macrophylla">macrophylla</tp:taxon-name-part></tp:taxon-name></italic>, Yunnan, gen. slide IsO-793 [Suppl. material <xref ref-type="supplementary-material" rid="S1">1</xref>, No. 160] <bold>F</bold> <italic><tp:taxon-name><tp:taxon-name-part taxon-name-part-type="genus" reg="Phyllocnistis">P.</tp:taxon-name-part> <tp:taxon-name-part taxon-name-part-type="species" reg="cornella">cornella</tp:taxon-name-part></tp:taxon-name></italic>, holotype, ex. <italic><tp:taxon-name><tp:taxon-name-part taxon-name-part-type="genus" reg="Cornus">C.</tp:taxon-name-part> <tp:taxon-name-part taxon-name-part-type="species" reg="controvera">controvera</tp:taxon-name-part></tp:taxon-name></italic>, Kunashir, drawing from <xref ref-type="bibr" rid="B17">Ermolaev (1987)</xref> <bold>B, E, F</bold> ventral view <bold>C</bold> lateral view <bold>A, D</bold> phallus <bold>C</bold> left valva. Scale bars: 0.2 mm (under <bold>A</bold> also refers to <bold>B, C</bold> under <bold>D</bold> also refers to <bold>E, F</bold>).</p></caption><graphic xmlns:xlink="http://www.w3.org/1999/xlink" xlink:href="zookeys-736-079-g015.jpg" position="float" orientation="portrait" xlink:type="simple" id="oo_185129.jpg"/></fig><fig id="F17" position="float" orientation="portrait"><label>Figure 17.</label><caption><p>Female genitalia of <italic><tp:taxon-name><tp:taxon-name-part taxon-name-part-type="genus" reg="Phyllocnistis">Phyllocnistis</tp:taxon-name-part> <tp:taxon-name-part taxon-name-part-type="species" reg="verae">verae</tp:taxon-name-part></tp:taxon-name></italic> (Russia) and <italic><tp:taxon-name><tp:taxon-name-part taxon-name-part-type="genus" reg="Phyllocnistis">P.</tp:taxon-name-part> <tp:taxon-name-part taxon-name-part-type="species" reg="cornella">cornella</tp:taxon-name-part></tp:taxon-name></italic> (Japan: Hokkaido). <bold>A–C</bold> <italic><tp:taxon-name><tp:taxon-name-part taxon-name-part-type="genus" reg="Phyllocnistis">P.</tp:taxon-name-part> <tp:taxon-name-part taxon-name-part-type="species" reg="verae">verae</tp:taxon-name-part></tp:taxon-name></italic> <bold>A</bold> paratype, ex <italic><tp:taxon-name><tp:taxon-name-part taxon-name-part-type="genus" reg="Cornus">Cornus</tp:taxon-name-part> <tp:taxon-name-part taxon-name-part-type="species" reg="alba">alba</tp:taxon-name-part></tp:taxon-name></italic>, Krasnoyarsk, gen. slide TRB4116 [Suppl. material <xref ref-type="supplementary-material" rid="S1">1</xref>, No. 164] <bold>B</bold> paratype, ex <italic><tp:taxon-name><tp:taxon-name-part taxon-name-part-type="genus" reg="Cornus">C.</tp:taxon-name-part> <tp:taxon-name-part taxon-name-part-type="species" reg="alba">alba</tp:taxon-name-part></tp:taxon-name></italic>, Krasnoyarsk, gen. slide TRB4152 [Suppl. material <xref ref-type="supplementary-material" rid="S1">1</xref>, No. 166] <bold>C</bold> paratype, ex <italic><tp:taxon-name><tp:taxon-name-part taxon-name-part-type="genus" reg="Cornus">C.</tp:taxon-name-part> <tp:taxon-name-part taxon-name-part-type="species" reg="alba">alba</tp:taxon-name-part></tp:taxon-name></italic>, Krasnoyarsk, gen. slide NK-39-15-4 [Suppl. material <xref ref-type="supplementary-material" rid="S1">1</xref>, No. 168] <bold>D, E</bold> <italic><tp:taxon-name><tp:taxon-name-part taxon-name-part-type="genus" reg="Phyllocnistis">P.</tp:taxon-name-part> <tp:taxon-name-part taxon-name-part-type="species" reg="cornella">cornella</tp:taxon-name-part></tp:taxon-name></italic>, ex <italic><tp:taxon-name><tp:taxon-name-part taxon-name-part-type="genus" reg="Cornus">C.</tp:taxon-name-part> <tp:taxon-name-part taxon-name-part-type="species" reg="controversa">controversa</tp:taxon-name-part></tp:taxon-name></italic>, Sorachi, Kamifurano, gen. slides CDGP0275 and CDGP0136 [Suppl. material <xref ref-type="supplementary-material" rid="S1">1</xref>, Nos 1–2]. Scale bars: 0.2 mm.</p></caption><graphic xmlns:xlink="http://www.w3.org/1999/xlink" xlink:href="zookeys-736-079-g017.jpg" position="float" orientation="portrait" xlink:type="simple" id="oo_185131.jpg"/></fig></tp:treatment-sec><ref-list><ref id="B17"><mixed-citation xmlns:xlink="http://www.w3.org/1999/xlink" xlink:type="simple">
          <person-group><name name-style="western"><surname>Ermolaev</surname><given-names>VP</given-names></name></person-group> (<year>1987</year>) <article-title><tp:taxon-name><tp:taxon-name-part taxon-name-part-type="family">Phyllocnistidae</tp:taxon-name-part></tp:taxon-name> from the Far East with descriptions of two new species.</article-title> In: <person-group><name name-style="western"><surname>Ler</surname><given-names>PA</given-names></name><name name-style="western"><surname>Kirpichnikova</surname><given-names>VA</given-names></name><name name-style="western"><surname>Kononenko</surname><given-names>VS</given-names></name></person-group> (<role>Eds</role>) <issue-title>Lepidoptera of the Soviet Far East.</issue-title> <source>Far East Scientific Center, Vladivostok: 37–40</source>, <fpage>125</fpage>–<lpage>126</lpage>. [In Russian]</mixed-citation></ref><ref id="B34"><mixed-citation xmlns:xlink="http://www.w3.org/1999/xlink" xlink:type="simple">
          <person-group><name name-style="western"><surname>Koropachinskiy</surname><given-names>IY</given-names></name><name name-style="western"><surname>Vstovskaya</surname><given-names>TN</given-names></name></person-group> (<year>2012</year>) <source>Woody plants of the Asian part of Russia.</source> <publisher-name>GEO Publishing House of SB RAS</publisher-name>, <publisher-loc>Novosibirsk</publisher-loc>, <size units="page">707 pp</size>. [In Russian]</mixed-citation></ref></ref-list></tp:taxon-treatment>
