# Supplementary material for: Systematics of Phyllocnistis leaf-mining moths (Lepidoptera, Gracillariidae) feeding on dogwood (Cornus spp.) in Northeast Asia, with the description of three new species
Source: Zookeys. 2018 Feb 8;(736):79–118. doi: 10.3897/zookeys.736.20739 (PMC5906744; doi:10.3897/zookeys.736.20739)
Supplement: XML Treatment for Phyllocnistis saepta [file zookeys.736.20739-treatment3.xml]

<!DOCTYPE tp:taxon-treatment
  PUBLIC "-//TaxonX//DTD Taxonomic Treatment Publishing DTD v0 20100105//EN" "tax-treatment-NSO.dtd">
<tp:taxon-treatment xmlns:tp="http://www.plazi.org/taxpub"><tp:treatment-meta><kwd-group><label>Taxon classification</label><kwd><named-content xmlns:xlink="http://www.w3.org/1999/xlink" content-type="kingdom">Animalia</named-content></kwd><kwd><named-content xmlns:xlink="http://www.w3.org/1999/xlink" content-type="order">Lepidoptera</named-content></kwd><kwd><named-content xmlns:xlink="http://www.w3.org/1999/xlink" content-type="family">Gracillariidae</named-content></kwd></kwd-group><mixed-citation publication-type="journal"><person-group><name><surname>Kirichenko</surname><given-names>Natalia</given-names></name><name><surname>Triberti</surname><given-names>Paolo</given-names></name><name><surname>Kobayashi</surname><given-names>Shigeki</given-names></name><name><surname>Hirowatari</surname><given-names>Toshiya</given-names></name><name><surname>Doorenweerd</surname><given-names>Camiel</given-names></name><name><surname>Ohshima</surname><given-names>Issei</given-names></name><name><surname>Huang</surname><given-names>Guo-Hua</given-names></name><name><surname>Wang</surname><given-names>Min</given-names></name><name><surname>Magnoux</surname><given-names>Emmanuelle</given-names></name><name><surname>Lopez-Vaamonde</surname><given-names>Carlos</given-names></name></person-group><article-title>Systematics of <italic><tp:taxon-name><tp:taxon-name-part taxon-name-part-type="genus" reg="Phyllocnistis">Phyllocnistis</tp:taxon-name-part></tp:taxon-name></italic> leaf-mining moths (<tp:taxon-name><tp:taxon-name-part taxon-name-part-type="order">Lepidoptera</tp:taxon-name-part></tp:taxon-name>, <tp:taxon-name><tp:taxon-name-part taxon-name-part-type="family">Gracillariidae</tp:taxon-name-part></tp:taxon-name>) feeding on dogwood (<italic><tp:taxon-name><tp:taxon-name-part taxon-name-part-type="genus" reg="Cornus">Cornus</tp:taxon-name-part></tp:taxon-name></italic> spp.) in Northeast Asia, with the description of three new species</article-title><source>Zookeys</source><day>8</day><month>2</month><year>2018</year><volume>2018</volume><issue>736</issue><fpage>79</fpage><lpage>118</lpage><pub-id pub-id-type="doi">10.3897/zookeys.736.20739</pub-id></mixed-citation></tp:treatment-meta><tp:nomenclature><tp:taxon-name>
              <tp:taxon-name-part taxon-name-part-type="genus" reg="Phyllocnistis">Phyllocnistis</tp:taxon-name-part>
              <tp:taxon-name-part taxon-name-part-type="species" reg="saepta">saepta</tp:taxon-name-part>
              <object-id xmlns:xlink="http://www.w3.org/1999/xlink" content-type="zoobank" xlink:type="simple">http://zoobank.org/944A8697-55AE-4D4F-8A5D-2D640FCF44A3</object-id>
            </tp:taxon-name><tp:taxon-authority>Kirichenko, Ohshima &amp; Huang</tp:taxon-authority><tp:taxon-status xmlns:xlink="http://www.w3.org/1999/xlink" xlink:type="simple">sp. n.</tp:taxon-status><xref ref-type="fig" rid="F8">Figs 8</xref><xref ref-type="fig" rid="F9">, 9F</xref><xref ref-type="fig" rid="F15">, 15D, E</xref></tp:nomenclature><tp:treatment-sec sec-type="etymology" id="SECID0EJSBI"><title>Etymology.</title><p>The name <italic><tp:taxon-name><tp:taxon-name-part taxon-name-part-type="genus" reg="Phyllocnistis"/><tp:taxon-name-part taxon-name-part-type="species" reg="saepta">saepta</tp:taxon-name-part></tp:taxon-name></italic> is the past participle of the Latin verb <italic>saepio</italic>, that means “to block” and refers to the strigulae-shaped blotch present on the dorsum of the forewing.</p></tp:treatment-sec><tp:treatment-sec sec-type="diagnosis" id="SECID0E2SBI"><title>Diagnosis.</title><p>Forewing lustrous white, lf well-defined, touching tf without interrupting it, a dorsal dark brown blotch, strigula-shaped, is present in the first third, while the inner margin of lf, apically, shows a hint of a dark line along the cell; male genitalia with a small number of ventral setae (14) and phallobase about twice the length of phallus.</p><!--PageBreak--><!--PageBreak--><p>
              <italic><tp:taxon-name><tp:taxon-name-part taxon-name-part-type="genus" reg="Phyllocnistis">P.</tp:taxon-name-part> <tp:taxon-name-part taxon-name-part-type="species" reg="saepta">saepta</tp:taxon-name-part></tp:taxon-name></italic> is distinguished from other <italic><tp:taxon-name><tp:taxon-name-part taxon-name-part-type="genus" reg="Cornus">Cornus</tp:taxon-name-part></tp:taxon-name></italic>-feeding species by the presence of a strigula-shaped blotch on the dorsum of the forewing. It also differs from <italic><tp:taxon-name><tp:taxon-name-part taxon-name-part-type="genus" reg="Phyllocnistis">P.</tp:taxon-name-part> <tp:taxon-name-part taxon-name-part-type="species" reg="cornella">cornella</tp:taxon-name-part></tp:taxon-name></italic> by a long lf, touching tf, from <italic><tp:taxon-name><tp:taxon-name-part taxon-name-part-type="genus" reg="Phyllocnistis">P.</tp:taxon-name-part> <tp:taxon-name-part taxon-name-part-type="species" reg="verae">verae</tp:taxon-name-part></tp:taxon-name></italic> by tf not interrupted and from <italic><tp:taxon-name><tp:taxon-name-part taxon-name-part-type="genus" reg="Phyllocnistis">P.</tp:taxon-name-part> <tp:taxon-name-part taxon-name-part-type="species" reg="indistincta">indistincta</tp:taxon-name-part></tp:taxon-name></italic> by well-defined lf.</p></tp:treatment-sec><tp:treatment-sec sec-type="type material" id="SECID0EXUBI"><title>Type material.</title><p>Holotype (♂): China, Yunnan, Weixi County, Diqing city, <named-content xmlns:xlink="http://www.w3.org/1999/xlink" content-type="dwc:verbatimCoordinates" xlink:type="simple"><named-content content-type="geo-json" specific-use="{&#34;type&#34;:&#34;Point&#34;,&#34;coordinates&#34;:[99.260000,27.160000]}" id="NCID0EAVBI" xlink:type="simple">27.16N, 99.26E</named-content></named-content>, 2800 m, ex <italic><tp:taxon-name><tp:taxon-name-part taxon-name-part-type="genus" reg="Cornus">Cornus</tp:taxon-name-part> <tp:taxon-name-part taxon-name-part-type="species" reg="macrophylla">macrophylla</tp:taxon-name-part></tp:taxon-name></italic>, 19.VII.2016 (larva), 22.VII.2016 em., TRB4256, No. IsO-793, G.H. Huang &amp; M. Wang leg. (deposited in <abbrev xmlns:xlink="http://www.w3.org/1999/xlink" content-type="institution" xlink:title="Hunan Agricultural University, Hunan, China" id="ABBRID0EQVBI" xlink:type="simple">HAU</abbrev>).</p></tp:treatment-sec><tp:treatment-sec sec-type="material" id="SECID0EVVBI"><title>Additional material examined.</title><p>Larva (1) and pupa (1): China, Yunnan, Weixi County, Diqing city, <italic><tp:taxon-name><tp:taxon-name-part taxon-name-part-type="genus" reg="Cornus">Cornus</tp:taxon-name-part> <tp:taxon-name-part taxon-name-part-type="species" reg="macrophylla">macrophylla</tp:taxon-name-part></tp:taxon-name></italic>, 18.VII.2016 col., Nos IsO-790 and IsO-790-bis (deposited in <abbrev xmlns:xlink="http://www.w3.org/1999/xlink" content-type="institution" xlink:title="Hunan Agricultural University, Hunan, China" id="ABBRID0EGWBI" xlink:type="simple">HAU</abbrev>).</p></tp:treatment-sec><tp:treatment-sec sec-type="description" id="SECID0ELWBI"><title>Description of adult.</title><p>(Fig. <xref ref-type="fig" rid="F9">9F</xref>). Wing span 5.0 mm.</p><p>
              <italic>Head.</italic> Like <italic><tp:taxon-name><tp:taxon-name-part taxon-name-part-type="genus" reg="Phyllocnistis">P.</tp:taxon-name-part> <tp:taxon-name-part taxon-name-part-type="species" reg="indistincta">indistincta</tp:taxon-name-part></tp:taxon-name></italic>.</p><p>
              <italic>Thorax.</italic> Tegulae and thorax white, legs not present. Forewing lustrous white, subapical area orange with a small apical black spot; lf well-defined, touching tf without interrupting it. A dorsal dark brown blotch, strigula-shaped, is present in the first third, while the inner margin of lf, apically, shows a hint of a dark line along the cell (Fig. <xref ref-type="fig" rid="F9">9G</xref>). Cilia white, tf not interrupted in the middle, three dark brown costal and four apical strigulae. Hindwing lustrous white.</p><p>
              <italic>Abdomen.</italic> Not studied.</p><p>
              <italic>Male genitalia</italic> (Fig. <xref ref-type="fig" rid="F15">15D, E</xref>). Tegumen elongate, membranous, ventro-basally setose with 14 setae of varying length. Valva slender, broaded 1/4 to apex, transtilla arising from base of valva as an elongate, acute process; vinculum U-shaped; phallus slender, weakly sclerotised, externally finely wrinkled, about half the phallobase, cornuti absent.</p><p>
              <italic>Female genitalia.</italic> Unknown.</p></tp:treatment-sec><tp:treatment-sec sec-type="Pupa" id="SECID0E3XBI"><title>Pupa.</title><p>Not studied.</p></tp:treatment-sec><tp:treatment-sec sec-type="biology" id="SECID0EBYBI"><title>Biology.</title><p>(Fig. <xref ref-type="fig" rid="F8">8</xref>). The mine is similar to that of other <italic><tp:taxon-name><tp:taxon-name-part taxon-name-part-type="genus" reg="Phyllocnistis">Phyllocnistis</tp:taxon-name-part></tp:taxon-name></italic> species, on lower or upper side of the host leaf, often following secondary veins, crossing them closer to the leaf margin (Fig. <xref ref-type="fig" rid="F8">8B, C, E</xref>). Pupation takes place in the mine near leaf margin (Fig. <xref ref-type="fig" rid="F8">8D, F</xref>).</p><fig id="F8" position="float" orientation="portrait"><label>Figure 8.</label><caption><p>Biology of <italic><tp:taxon-name><tp:taxon-name-part taxon-name-part-type="genus" reg="Phyllocnistis">Phyllocnistis</tp:taxon-name-part> <tp:taxon-name-part taxon-name-part-type="species" reg="saepta">saepta</tp:taxon-name-part></tp:taxon-name></italic> on <italic><tp:taxon-name><tp:taxon-name-part taxon-name-part-type="genus" reg="Cornus">Cornus</tp:taxon-name-part> <tp:taxon-name-part taxon-name-part-type="species" reg="macrophylla">macrophylla</tp:taxon-name-part></tp:taxon-name></italic> in China (type locality: Yunnan Province, Weixi, 2800 m). <bold>A</bold> host plant <bold>B, C</bold> serpentine mine on the upper side of the leaf <bold>D</bold> pupation site under leaf fold on the upper side of the leaf <bold>E</bold> serpentine mine on the low side of the leaf <bold>F</bold> pupation site between two veins at a leaf margin. Arrows show mine (<bold>B, C, E</bold>), pupation site (<bold>D, F</bold>). Scale bars: 18 mm (<bold>C</bold>), 4 mm (<bold>D</bold>), 8 mm (<bold>F</bold>).</p></caption><graphic xmlns:xlink="http://www.w3.org/1999/xlink" xlink:href="zookeys-736-079-g008.jpg" position="float" orientation="portrait" xlink:type="simple" id="oo_185122.jpg"/></fig><fig id="F9" position="float" orientation="portrait"><label>Figure 9.</label><caption><p>Adults of <italic><tp:taxon-name><tp:taxon-name-part taxon-name-part-type="genus" reg="Phyllocnistis">Phyllocnistis</tp:taxon-name-part> <tp:taxon-name-part taxon-name-part-type="species" reg="indistincta">indistincta</tp:taxon-name-part></tp:taxon-name></italic> (Japan: Honshu, Kyushu) and <italic><tp:taxon-name><tp:taxon-name-part taxon-name-part-type="genus" reg="Phyllocnistis">P.</tp:taxon-name-part> <tp:taxon-name-part taxon-name-part-type="species" reg="saepta">saepta</tp:taxon-name-part></tp:taxon-name></italic> (China). <bold>A</bold>–<bold>E</bold> <italic><tp:taxon-name><tp:taxon-name-part taxon-name-part-type="genus" reg="Phyllocnistis">P.</tp:taxon-name-part> <tp:taxon-name-part taxon-name-part-type="species" reg="indistincta">indistincta</tp:taxon-name-part></tp:taxon-name></italic> <bold>A</bold> holotype male, ex <italic><tp:taxon-name><tp:taxon-name-part taxon-name-part-type="genus" reg="Cornus">Cornus</tp:taxon-name-part> <tp:taxon-name-part taxon-name-part-type="species" reg="controversa">controversa</tp:taxon-name-part></tp:taxon-name></italic>, Honshu, Nara Prefecture [Suppl. material <xref ref-type="supplementary-material" rid="S1">1</xref>, No. 3] <bold>B</bold> paratype female, ex <italic><tp:taxon-name><tp:taxon-name-part taxon-name-part-type="genus" reg="Cornus">C.</tp:taxon-name-part> <tp:taxon-name-part taxon-name-part-type="species" reg="florida">florida</tp:taxon-name-part></tp:taxon-name></italic>, Nara Prefecture [Suppl. material <xref ref-type="supplementary-material" rid="S1">1</xref>, No. 92] <bold>C</bold> paratype male, ex <italic><tp:taxon-name><tp:taxon-name-part taxon-name-part-type="genus" reg="Cornus">C.</tp:taxon-name-part> <tp:taxon-name-part taxon-name-part-type="species" reg="controversa">controversa</tp:taxon-name-part></tp:taxon-name></italic>, Nagano Prefecture [Suppl. material <xref ref-type="supplementary-material" rid="S1">1</xref>, No. 38] <bold>D</bold> ex <italic><tp:taxon-name><tp:taxon-name-part taxon-name-part-type="genus" reg="Cornus">C.</tp:taxon-name-part> <tp:taxon-name-part taxon-name-part-type="species" reg="kousa">kousa</tp:taxon-name-part></tp:taxon-name></italic>, Kyushu, Fukuoka Prefecture [Suppl. material <xref ref-type="supplementary-material" rid="S1">1</xref>, No. 133] <bold>E</bold> paratype female, Nara Prefecture [Suppl. material <xref ref-type="supplementary-material" rid="S1">1</xref>, No. 127] <bold>F</bold> <italic><tp:taxon-name><tp:taxon-name-part taxon-name-part-type="genus" reg="Phyllocnistis">P.</tp:taxon-name-part> <tp:taxon-name-part taxon-name-part-type="species" reg="saepta">saepta</tp:taxon-name-part></tp:taxon-name></italic>, holotype male, ex <italic><tp:taxon-name><tp:taxon-name-part taxon-name-part-type="genus" reg="Cornus">C.</tp:taxon-name-part> <tp:taxon-name-part taxon-name-part-type="species" reg="macrophylla">macrophylla</tp:taxon-name-part></tp:taxon-name></italic>, Yunnan Province [Suppl. material <xref ref-type="supplementary-material" rid="S1">1</xref>, No. 160].</p></caption><graphic xmlns:xlink="http://www.w3.org/1999/xlink" xlink:href="zookeys-736-079-g009.jpg" position="float" orientation="portrait" xlink:type="simple" id="oo_185123.jpg"/></fig></tp:treatment-sec><tp:treatment-sec sec-type="phenology" id="SECID0EJ6BI"><title>Phenology.</title><p>In 2016, in China (Yunnan) late instar larvae were found at the end of July.</p></tp:treatment-sec><tp:treatment-sec sec-type="ecology" id="SECID0EO6BI"><title>Ecology and host plants.</title><p>(Fig. <xref ref-type="fig" rid="F8">8A</xref>). In China, the moth inhabits a forested area. Host plant is <italic><tp:taxon-name><tp:taxon-name-part taxon-name-part-type="genus" reg="Cornus">C.</tp:taxon-name-part> <tp:taxon-name-part taxon-name-part-type="species" reg="macrophylla">macrophylla</tp:taxon-name-part></tp:taxon-name></italic>.</p></tp:treatment-sec><tp:treatment-sec sec-type="distribution" id="SECID0EDACI"><title>Distribution.</title><p>Only one location is known so far in China – Yunnan Province, Weixi.</p><!--PageBreak--></tp:treatment-sec><tp:treatment-sec><!--Section generated to contain objects referenced in tp:taxon-treatment.--><supplementary-material xmlns:xlink="http://www.w3.org/1999/xlink" id="S1" position="float" orientation="portrait" xlink:type="simple"><label>Supplementary material 1</label><caption><p>Table S1. <italic><tp:taxon-name><tp:taxon-name-part taxon-name-part-type="genus" reg="Phyllocnistis">Phyllocnistis</tp:taxon-name-part></tp:taxon-name></italic> species involved in the study.</p></caption><p>Data type: specimens data</p><p>Explanation note: Where pertinent, genitalia preparation number and sex are given in square brackets in the Sample ID column. Both the Process ID and Sample ID codes link the record in the BOLD database and the voucher specimen from which the sequence is derived.</p><media xlink:href="zookeys-736-079-s001.xls" mimetype="application" mime-subtype="vnd.ms-excel" position="float" orientation="portrait" xlink:type="simple" id="oo_185133.xls"/><permissions><license license-type="creative-commons-attribution" xlink:href="http://creativecommons.org/licenses/by/4.0/" xlink:type="simple"><license-p>This is an open access article distributed under the terms of the Creative Commons Attribution License (CC BY 4.0), which permits unrestricted use, distribution, and reproduction in any medium, provided the original author and source are credited.</license-p></license></permissions><attrib specific-use="authors">Natalia Kirichenko, Paolo Triberti, Shigeki Kobayashi, Toshiya Hirowatari, Camiel Doorenweerd, Issei Ohshima, Guo-Hua Huang, Min Wang, Emmanuelle Magnoux, Carlos Lopez-Vaamonde</attrib></supplementary-material><fig id="F15" position="float" orientation="portrait"><label>Figure 15.</label><caption><p>Male genitalia of <italic><tp:taxon-name><tp:taxon-name-part taxon-name-part-type="genus" reg="Phyllocnistis">Phyllocnistis</tp:taxon-name-part> <tp:taxon-name-part taxon-name-part-type="species" reg="verae">verae</tp:taxon-name-part></tp:taxon-name></italic> (Russia), <italic><tp:taxon-name><tp:taxon-name-part taxon-name-part-type="genus" reg="Phyllocnistis">P.</tp:taxon-name-part> <tp:taxon-name-part taxon-name-part-type="species" reg="septae">septae</tp:taxon-name-part></tp:taxon-name></italic> (China), and <italic><tp:taxon-name><tp:taxon-name-part taxon-name-part-type="genus" reg="Phyllocnistis">P.</tp:taxon-name-part> <tp:taxon-name-part taxon-name-part-type="species" reg="cornella">cornella</tp:taxon-name-part></tp:taxon-name></italic> (Russia). <bold>A–C</bold> <italic><tp:taxon-name><tp:taxon-name-part taxon-name-part-type="genus" reg="Phyllocnistis">P.</tp:taxon-name-part> <tp:taxon-name-part taxon-name-part-type="species" reg="verae">verae</tp:taxon-name-part></tp:taxon-name></italic>, holotype, ex <italic><tp:taxon-name><tp:taxon-name-part taxon-name-part-type="genus" reg="Cornus">Cornus</tp:taxon-name-part> <tp:taxon-name-part taxon-name-part-type="species" reg="alba">alba</tp:taxon-name-part></tp:taxon-name></italic>, Krasnoyarsk, gen. slide TRB4200 [Suppl. material <xref ref-type="supplementary-material" rid="S1">1</xref>, No. 163] <bold>D, E</bold> <italic><tp:taxon-name><tp:taxon-name-part taxon-name-part-type="genus" reg="Phyllocnistis">P.</tp:taxon-name-part> <tp:taxon-name-part taxon-name-part-type="species" reg="saepta">saepta</tp:taxon-name-part></tp:taxon-name></italic>, holotype, ex <italic><tp:taxon-name><tp:taxon-name-part taxon-name-part-type="genus" reg="Cornus">C.</tp:taxon-name-part> <tp:taxon-name-part taxon-name-part-type="species" reg="macrophylla">macrophylla</tp:taxon-name-part></tp:taxon-name></italic>, Yunnan, gen. slide IsO-793 [Suppl. material <xref ref-type="supplementary-material" rid="S1">1</xref>, No. 160] <bold>F</bold> <italic><tp:taxon-name><tp:taxon-name-part taxon-name-part-type="genus" reg="Phyllocnistis">P.</tp:taxon-name-part> <tp:taxon-name-part taxon-name-part-type="species" reg="cornella">cornella</tp:taxon-name-part></tp:taxon-name></italic>, holotype, ex. <italic><tp:taxon-name><tp:taxon-name-part taxon-name-part-type="genus" reg="Cornus">C.</tp:taxon-name-part> <tp:taxon-name-part taxon-name-part-type="species" reg="controvera">controvera</tp:taxon-name-part></tp:taxon-name></italic>, Kunashir, drawing from <xref ref-type="bibr" rid="B17">Ermolaev (1987)</xref> <bold>B, E, F</bold> ventral view <bold>C</bold> lateral view <bold>A, D</bold> phallus <bold>C</bold> left valva. Scale bars: 0.2 mm (under <bold>A</bold> also refers to <bold>B, C</bold> under <bold>D</bold> also refers to <bold>E, F</bold>).</p></caption><graphic xmlns:xlink="http://www.w3.org/1999/xlink" xlink:href="zookeys-736-079-g015.jpg" position="float" orientation="portrait" xlink:type="simple" id="oo_185129.jpg"/></fig></tp:treatment-sec><ref-list><ref id="B17"><mixed-citation xmlns:xlink="http://www.w3.org/1999/xlink" xlink:type="simple">
          <person-group><name name-style="western"><surname>Ermolaev</surname><given-names>VP</given-names></name></person-group> (<year>1987</year>) <article-title><tp:taxon-name><tp:taxon-name-part taxon-name-part-type="family">Phyllocnistidae</tp:taxon-name-part></tp:taxon-name> from the Far East with descriptions of two new species.</article-title> In: <person-group><name name-style="western"><surname>Ler</surname><given-names>PA</given-names></name><name name-style="western"><surname>Kirpichnikova</surname><given-names>VA</given-names></name><name name-style="western"><surname>Kononenko</surname><given-names>VS</given-names></name></person-group> (<role>Eds</role>) <issue-title>Lepidoptera of the Soviet Far East.</issue-title> <source>Far East Scientific Center, Vladivostok: 37–40</source>, <fpage>125</fpage>–<lpage>126</lpage>. [In Russian]</mixed-citation></ref></ref-list></tp:taxon-treatment>
