# Supplementary material for: Systematics of Phyllocnistis leaf-mining moths (Lepidoptera, Gracillariidae) feeding on dogwood (Cornus spp.) in Northeast Asia, with the description of three new species
Source: Zookeys. 2018 Feb 8;(736):79–118. doi: 10.3897/zookeys.736.20739 (PMC5906744; doi:10.3897/zookeys.736.20739)
Supplement: XML Treatment for Phyllocnistis cornella [file zookeys.736.20739-treatment4.xml]

<!DOCTYPE tp:taxon-treatment
  PUBLIC "-//TaxonX//DTD Taxonomic Treatment Publishing DTD v0 20100105//EN" "tax-treatment-NSO.dtd">
<tp:taxon-treatment xmlns:tp="http://www.plazi.org/taxpub"><tp:treatment-meta><kwd-group><label>Taxon classification</label><kwd><named-content xmlns:xlink="http://www.w3.org/1999/xlink" content-type="kingdom">Animalia</named-content></kwd><kwd><named-content xmlns:xlink="http://www.w3.org/1999/xlink" content-type="order">Lepidoptera</named-content></kwd><kwd><named-content xmlns:xlink="http://www.w3.org/1999/xlink" content-type="family">Gracillariidae</named-content></kwd></kwd-group><mixed-citation publication-type="journal"><person-group><name><surname>Kirichenko</surname><given-names>Natalia</given-names></name><name><surname>Triberti</surname><given-names>Paolo</given-names></name><name><surname>Kobayashi</surname><given-names>Shigeki</given-names></name><name><surname>Hirowatari</surname><given-names>Toshiya</given-names></name><name><surname>Doorenweerd</surname><given-names>Camiel</given-names></name><name><surname>Ohshima</surname><given-names>Issei</given-names></name><name><surname>Huang</surname><given-names>Guo-Hua</given-names></name><name><surname>Wang</surname><given-names>Min</given-names></name><name><surname>Magnoux</surname><given-names>Emmanuelle</given-names></name><name><surname>Lopez-Vaamonde</surname><given-names>Carlos</given-names></name></person-group><article-title>Systematics of <italic><tp:taxon-name><tp:taxon-name-part taxon-name-part-type="genus" reg="Phyllocnistis">Phyllocnistis</tp:taxon-name-part></tp:taxon-name></italic> leaf-mining moths (<tp:taxon-name><tp:taxon-name-part taxon-name-part-type="order">Lepidoptera</tp:taxon-name-part></tp:taxon-name>, <tp:taxon-name><tp:taxon-name-part taxon-name-part-type="family">Gracillariidae</tp:taxon-name-part></tp:taxon-name>) feeding on dogwood (<italic><tp:taxon-name><tp:taxon-name-part taxon-name-part-type="genus" reg="Cornus">Cornus</tp:taxon-name-part></tp:taxon-name></italic> spp.) in Northeast Asia, with the description of three new species</article-title><source>Zookeys</source><day>8</day><month>2</month><year>2018</year><volume>2018</volume><issue>736</issue><fpage>79</fpage><lpage>118</lpage><pub-id pub-id-type="doi">10.3897/zookeys.736.20739</pub-id></mixed-citation></tp:treatment-meta><tp:nomenclature><tp:taxon-name>
              <tp:taxon-name-part taxon-name-part-type="genus" reg="Phyllocnistis">Phyllocnistis</tp:taxon-name-part>
              <tp:taxon-name-part taxon-name-part-type="species" reg="cornella">cornella</tp:taxon-name-part>
            </tp:taxon-name><tp:taxon-authority>Ermolaev, 1987</tp:taxon-authority><xref ref-type="fig" rid="F10">Figs 10C–D</xref><xref ref-type="fig" rid="F15">, 15F</xref><xref ref-type="fig" rid="F17">, 17D–E</xref><!--PageBreak--><tp:nomenclature-citation-list><tp:nomenclature-citation><tp:taxon-name>
                  <tp:taxon-name-part taxon-name-part-type="genus" reg="Phyllocnistis">Phyllocnistis</tp:taxon-name-part> <tp:taxon-name-part taxon-name-part-type="species" reg="cornella">cornella</tp:taxon-name-part></tp:taxon-name><comment>Ermolaev, 1987: 39–40; Seksyaeva, 1997: 429.</comment></tp:nomenclature-citation></tp:nomenclature-citation-list></tp:nomenclature><tp:treatment-sec sec-type="diagnosis" id="SECID0EHCCI"><title>Diagnosis.</title><p>Forewing lustrous white, lf from base to 1/2, then bent inwards, not touching tf, inner margin indistinct basally; in female genitalia, bursa copulatrix with two signa usually similar in shape or smaller, with a more strongly curved median projection, the caudal signum up to twice as large as the central one.</p><!--PageBreak--><!--PageBreak--><!--PageBreak--><!--PageBreak--><p>
              <italic><tp:taxon-name><tp:taxon-name-part taxon-name-part-type="genus" reg="Phyllocnistis">P.</tp:taxon-name-part> <tp:taxon-name-part taxon-name-part-type="species" reg="cornella">cornella</tp:taxon-name-part></tp:taxon-name></italic> is very similar to <italic><tp:taxon-name><tp:taxon-name-part taxon-name-part-type="genus" reg="Phyllocnistis">P.</tp:taxon-name-part> <tp:taxon-name-part taxon-name-part-type="species" reg="saepta">saepta</tp:taxon-name-part></tp:taxon-name></italic>. It mainly differs in the forewing pattern, with lf not reaching tf. Hokkaido specimens show a similar forewing pattern. Unlike <italic><tp:taxon-name><tp:taxon-name-part taxon-name-part-type="genus" reg="Phyllocnistis">P.</tp:taxon-name-part> <tp:taxon-name-part taxon-name-part-type="species" reg="verae">verae</tp:taxon-name-part></tp:taxon-name></italic>, tf is not interrupted. The male genitalia, drawn by Ermolaev, do not show any particular differential characters. Females are indistinguishable from <italic><tp:taxon-name><tp:taxon-name-part taxon-name-part-type="genus" reg="Phyllocnistis">P.</tp:taxon-name-part> <tp:taxon-name-part taxon-name-part-type="species" reg="indistincta">indistincta</tp:taxon-name-part></tp:taxon-name></italic>, but differ from <italic><tp:taxon-name><tp:taxon-name-part taxon-name-part-type="genus" reg="Phyllocnistis">P.</tp:taxon-name-part> <tp:taxon-name-part taxon-name-part-type="species" reg="verae">verae</tp:taxon-name-part></tp:taxon-name></italic> by size and shape of signa.</p></tp:treatment-sec><tp:treatment-sec sec-type="type material" id="SECID0EJECI"><title>Type material.</title><p>The type series of <italic><tp:taxon-name><tp:taxon-name-part taxon-name-part-type="genus" reg="Phyllocnistis">P.</tp:taxon-name-part> <tp:taxon-name-part taxon-name-part-type="species" reg="cornella">cornella</tp:taxon-name-part></tp:taxon-name></italic> Ermolaev comprised 21 specimens (<xref ref-type="bibr" rid="B17">Ermolaev 1987</xref>). Holotype (♂): Russia, Kunashir Island, Alekhino, ex <italic><tp:taxon-name><tp:taxon-name-part taxon-name-part-type="genus" reg="Cornus">Cornus</tp:taxon-name-part> <tp:taxon-name-part taxon-name-part-type="species" reg="controversa">controversa</tp:taxon-name-part></tp:taxon-name></italic> Hemsl., 25.VIII.1984, V.P. Ermolaev col. The holotype is unreachable for investigation (see Remarks).</p><!--PageBreak--></tp:treatment-sec><tp:treatment-sec sec-type="Paratypes" id="SECID0EKFCI"><title>Paratypes.</title><p>(20): 2♂, 12♀, Russia, Kunashir Island, Alekhino, ex <italic><tp:taxon-name><tp:taxon-name-part taxon-name-part-type="genus" reg="Cornus">C.</tp:taxon-name-part> <tp:taxon-name-part taxon-name-part-type="species" reg="controversa">controversa</tp:taxon-name-part></tp:taxon-name></italic>, 24–25.VIII.1984; 3♂, 3♀, Russia, Kunashir Island, Tretyakovo, ex <italic><tp:taxon-name><tp:taxon-name-part taxon-name-part-type="genus" reg="Cornus">C.</tp:taxon-name-part> <tp:taxon-name-part taxon-name-part-type="species" reg="controversa">controversa</tp:taxon-name-part></tp:taxon-name></italic>, 25–27.VIII.1984, V.P. Ermolaev leg. The paratypes are unreachable for investigation (see Remarks).</p></tp:treatment-sec><tp:treatment-sec sec-type="material" id="SECID0EGGCI"><title>Material examined.</title><p>(Figs <xref ref-type="fig" rid="F10">10D, D</xref>, <xref ref-type="fig" rid="F17">17 D, E</xref>) 2♀, Japan Hokkaido Kamifurano, roadside of rural area with old crop patches, <named-content xmlns:xlink="http://www.w3.org/1999/xlink" content-type="dwc:verbatimCoordinates" xlink:type="simple"><named-content content-type="geo-json" specific-use="{&#34;type&#34;:&#34;Point&#34;,&#34;coordinates&#34;:[142.360000,43.680000]}" id="NCID0EXGCI" xlink:type="simple">43.68N, 142.36E</named-content></named-content>, 211 m, ex <italic><tp:taxon-name><tp:taxon-name-part taxon-name-part-type="genus" reg="Cornus">C.</tp:taxon-name-part> <tp:taxon-name-part taxon-name-part-type="species" reg="controversa">controversa</tp:taxon-name-part></tp:taxon-name></italic>, 22.IX.2013 (pupa), 24.IX.2013 em., [Dried host voucher in <abbrev xmlns:xlink="http://www.w3.org/1999/xlink" content-type="institution" xlink:title="Naturalis Biodiversity Centre, Leiden, The Netherlands" id="ABBRID0EHHCI" xlink:type="simple">RMNH</abbrev> collection under CD13049], <abbrev xmlns:xlink="http://www.w3.org/1999/xlink" content-type="institution" xlink:title="Naturalis Biodiversity Centre, Leiden, The Netherlands" id="ABBRID0EMHCI" xlink:type="simple">RMNH</abbrev>.5013759, genitalia slide CDGP0275; <abbrev xmlns:xlink="http://www.w3.org/1999/xlink" content-type="institution" xlink:title="Naturalis Biodiversity Centre, Leiden, The Netherlands" id="ABBRID0ERHCI" xlink:type="simple">RMNH</abbrev>.5007963, genitalia slide CDGP0136, C. Doorenweerd &amp; C. van den Berg leg. (deposited in <abbrev xmlns:xlink="http://www.w3.org/1999/xlink" content-type="institution" xlink:title="Naturalis Biodiversity Centre, Leiden, The Netherlands" id="ABBRID0EWHCI" xlink:type="simple">RMNH</abbrev>).</p><fig id="F10" position="float" orientation="portrait"><label>Figure 10.</label><caption><p>Adults of <italic><tp:taxon-name><tp:taxon-name-part taxon-name-part-type="genus" reg="Phyllocnistis">Phyllocnistis</tp:taxon-name-part> <tp:taxon-name-part taxon-name-part-type="species" reg="verae">verae</tp:taxon-name-part></tp:taxon-name></italic> (Russia) and <italic><tp:taxon-name><tp:taxon-name-part taxon-name-part-type="genus" reg="Phyllocnistis">P.</tp:taxon-name-part> <tp:taxon-name-part taxon-name-part-type="species" reg="cornella">cornella</tp:taxon-name-part></tp:taxon-name></italic> (Japan: Hokkaido). <bold>A</bold>–<bold>B</bold> <italic><tp:taxon-name><tp:taxon-name-part taxon-name-part-type="genus" reg="Phyllocnistis">P.</tp:taxon-name-part> <tp:taxon-name-part taxon-name-part-type="species" reg="verae">verae</tp:taxon-name-part></tp:taxon-name></italic>, ex <italic><tp:taxon-name><tp:taxon-name-part taxon-name-part-type="genus" reg="Cornus">Cornus</tp:taxon-name-part> <tp:taxon-name-part taxon-name-part-type="species" reg="alba">alba</tp:taxon-name-part></tp:taxon-name></italic>, Krasnoyarsk <bold>A</bold> holotype male [Suppl. material <xref ref-type="supplementary-material" rid="S1">1</xref>, No. 163] <bold>B</bold> paratype female [Suppl. material <xref ref-type="supplementary-material" rid="S1">1</xref>, No. 164] <bold>C</bold>–<bold>D</bold> <italic><tp:taxon-name><tp:taxon-name-part taxon-name-part-type="genus" reg="Phyllocnistis">P.</tp:taxon-name-part> <tp:taxon-name-part taxon-name-part-type="species" reg="cornella">cornella</tp:taxon-name-part></tp:taxon-name></italic>, ex <italic><tp:taxon-name><tp:taxon-name-part taxon-name-part-type="genus" reg="Cornus">C.</tp:taxon-name-part> <tp:taxon-name-part taxon-name-part-type="species" reg="controversa">controversa</tp:taxon-name-part></tp:taxon-name></italic>, Sorachi, Kamifurano <bold>C</bold> female [Suppl. material <xref ref-type="supplementary-material" rid="S1">1</xref>, No. 1] <bold>D</bold> female [Suppl. material <xref ref-type="supplementary-material" rid="S1">1</xref>, No. 2]. Scale bar: 1 mm.</p></caption><graphic xmlns:xlink="http://www.w3.org/1999/xlink" xlink:href="zookeys-736-079-g010.jpg" position="float" orientation="portrait" xlink:type="simple" id="oo_185124.jpg"/></fig><fig id="F11" position="float" orientation="portrait"><label>Figure 11.</label><caption><p>Forewing colouration and patterns of <italic><tp:taxon-name><tp:taxon-name-part taxon-name-part-type="genus" reg="Phyllocnistis">Phyllocnistis</tp:taxon-name-part> <tp:taxon-name-part taxon-name-part-type="species" reg="indistincta">indistincta</tp:taxon-name-part></tp:taxon-name></italic> from <italic><tp:taxon-name><tp:taxon-name-part taxon-name-part-type="genus" reg="Cornus">Cornus</tp:taxon-name-part> <tp:taxon-name-part taxon-name-part-type="species" reg="florida">florida</tp:taxon-name-part></tp:taxon-name>, <tp:taxon-name><tp:taxon-name-part taxon-name-part-type="genus" reg="Cornus">C.</tp:taxon-name-part> <tp:taxon-name-part taxon-name-part-type="species" reg="controversa">controversa</tp:taxon-name-part></tp:taxon-name></italic> and <italic><tp:taxon-name><tp:taxon-name-part taxon-name-part-type="genus" reg="Cornus">C.</tp:taxon-name-part> <tp:taxon-name-part taxon-name-part-type="species" reg="kousa">kousa</tp:taxon-name-part></tp:taxon-name></italic> (Japan: Honshu). <bold>A, D, E</bold> ex <italic><tp:taxon-name><tp:taxon-name-part taxon-name-part-type="genus" reg="Cornus">Cornus</tp:taxon-name-part> <tp:taxon-name-part taxon-name-part-type="species" reg="florida">florida</tp:taxon-name-part></tp:taxon-name></italic> <bold>B, C, F, G</bold> ex <italic><tp:taxon-name><tp:taxon-name-part taxon-name-part-type="genus" reg="Cornus">C.</tp:taxon-name-part> <tp:taxon-name-part taxon-name-part-type="species" reg="controversa">controversa</tp:taxon-name-part></tp:taxon-name></italic> <bold>H</bold> ex <italic><tp:taxon-name><tp:taxon-name-part taxon-name-part-type="genus" reg="Cornus">C.</tp:taxon-name-part> <tp:taxon-name-part taxon-name-part-type="species" reg="kousa">kousa</tp:taxon-name-part></tp:taxon-name></italic> <bold>I</bold> adult emerged from mined bract of <italic><tp:taxon-name><tp:taxon-name-part taxon-name-part-type="genus" reg="Cornus">C.</tp:taxon-name-part> <tp:taxon-name-part taxon-name-part-type="species" reg="florida">florida</tp:taxon-name-part></tp:taxon-name></italic> <bold>A, D, E</bold> type locality: Nara Prefecture, Soni [Suppl. material <xref ref-type="supplementary-material" rid="S1">1</xref>, Nos 93 (<bold>A, D</bold>) 111 (<bold>E</bold>)] <bold>B, G</bold> Osaka Prefecture, Mt. Mikusa [Suppl. material <xref ref-type="supplementary-material" rid="S1">1</xref>, No. 46] <bold>C, F</bold> Nagano Prefecture, Ohshirakawa [Suppl. material <xref ref-type="supplementary-material" rid="S1">1</xref>, No. 38] <bold>H</bold> Nara Prefecture, Kawakami [Suppl. material <xref ref-type="supplementary-material" rid="S1">1</xref>, No. 126] <bold>I</bold> Tottori Prefecture, Mt. Daisen [Suppl. material <xref ref-type="supplementary-material" rid="S1">1</xref>, No. 129]. Arrows show variable characters. Scale bars: 1 mm.</p></caption><graphic xmlns:xlink="http://www.w3.org/1999/xlink" xlink:href="zookeys-736-079-g011.jpg" position="float" orientation="portrait" xlink:type="simple" id="oo_185125.jpg"/></fig><fig id="F12" position="float" orientation="portrait"><label>Figure 12.</label><caption><p>Forewing colouration and patterns of <italic><tp:taxon-name><tp:taxon-name-part taxon-name-part-type="genus" reg="Phyllocnistis">Phyllocnistis</tp:taxon-name-part> <tp:taxon-name-part taxon-name-part-type="species" reg="indistincta">indistincta</tp:taxon-name-part></tp:taxon-name></italic> from <italic><tp:taxon-name><tp:taxon-name-part taxon-name-part-type="genus" reg="Cornus">Cornus</tp:taxon-name-part> <tp:taxon-name-part taxon-name-part-type="species" reg="controversa">controversa</tp:taxon-name-part></tp:taxon-name></italic> and <italic><tp:taxon-name><tp:taxon-name-part taxon-name-part-type="genus" reg="Cornus">C.</tp:taxon-name-part> <tp:taxon-name-part taxon-name-part-type="species" reg="macrophylla">macrophylla</tp:taxon-name-part></tp:taxon-name></italic> (Japan: Honshu, Shikoku, Kyushu). <bold>A–I</bold> ex <italic><tp:taxon-name><tp:taxon-name-part taxon-name-part-type="genus" reg="Cornus">C.</tp:taxon-name-part> <tp:taxon-name-part taxon-name-part-type="species" reg="controversa">controversa</tp:taxon-name-part></tp:taxon-name></italic> <bold>J–L</bold> ex <italic><tp:taxon-name><tp:taxon-name-part taxon-name-part-type="genus" reg="Cornus">C.</tp:taxon-name-part> <tp:taxon-name-part taxon-name-part-type="species" reg="macrophylla">macrophylla</tp:taxon-name-part></tp:taxon-name></italic> <bold>A–C</bold> type locality, Honshu, Nara Prefecture, Soni, Imai, Menashi [Suppl. material <xref ref-type="supplementary-material" rid="S1">1</xref>, Nos 67 (<bold>A</bold>), 69 (<bold>B</bold>), 71 (<bold>C</bold>)] <bold>D</bold> Yamanashi Prefecture, Fuji-Kawaguchiko [Suppl. material <xref ref-type="supplementary-material" rid="S1">1</xref>, No. 44] <bold>E</bold> Nagano Prefecture, Ohshirakawa [Suppl. material <xref ref-type="supplementary-material" rid="S1">1</xref>, No. 37] <bold>F</bold> Tochigi Prefecture, Nasu Imperial Villa [Suppl. material <xref ref-type="supplementary-material" rid="S1">1</xref>, No. 14] <bold>G</bold> Aichi Prefecture, Kirara [Suppl. material <xref ref-type="supplementary-material" rid="S1">1</xref>, No. 45] <bold>H</bold> Shikoku, Tokushima Prefecture, Naka [Suppl. material <xref ref-type="supplementary-material" rid="S1">1</xref>, No. 141] <bold>I</bold> Kyushu, Fukuoka Prefecture, Hikosan [Suppl. material <xref ref-type="supplementary-material" rid="S1">1</xref>, No. 142] <bold>J</bold>–<bold>L</bold> Honshu, Nagano Prefecture, Okada [Suppl. material <xref ref-type="supplementary-material" rid="S1">1</xref>, Nos 135 (<bold>J</bold>), 133 (<bold>K</bold>), 134 (<bold>L</bold>)]; Arrows show variable characters. Scale bars: 1 mm.</p></caption><graphic xmlns:xlink="http://www.w3.org/1999/xlink" xlink:href="zookeys-736-079-g012.jpg" position="float" orientation="portrait" xlink:type="simple" id="oo_185126.jpg"/></fig><fig id="F13" position="float" orientation="portrait"><label>Figure 13.</label><caption><p>Forewing venation of <italic><tp:taxon-name><tp:taxon-name-part taxon-name-part-type="genus" reg="Phyllocnistis">Phyllocnistis</tp:taxon-name-part> <tp:taxon-name-part taxon-name-part-type="species" reg="indistincta">indistincta</tp:taxon-name-part></tp:taxon-name></italic>, ex <italic><tp:taxon-name><tp:taxon-name-part taxon-name-part-type="genus" reg="Cornus">Cornus</tp:taxon-name-part> <tp:taxon-name-part taxon-name-part-type="species" reg="florida">florida</tp:taxon-name-part></tp:taxon-name></italic>, Japan (type locality: Honshu, Nara Prefecture, Soni, Imai, Menashi), wing vein slide SK580 [Suppl. material <xref ref-type="supplementary-material" rid="S1">1</xref>, No. 108].</p></caption><graphic xmlns:xlink="http://www.w3.org/1999/xlink" xlink:href="zookeys-736-079-g013.jpg" position="float" orientation="portrait" xlink:type="simple" id="oo_185127.jpg"/></fig></tp:treatment-sec><tp:treatment-sec sec-type="description" id="SECID0EFVCI"><title>Description of adult.</title><p>(Fig. <xref ref-type="fig" rid="F10">10C, D</xref>). Wing span 4.6–5.1 mm.</p><p>
              <italic>Head.</italic> Like <italic><tp:taxon-name><tp:taxon-name-part taxon-name-part-type="genus" reg="Phyllocnistis">P.</tp:taxon-name-part> <tp:taxon-name-part taxon-name-part-type="species" reg="indistincta">indistincta</tp:taxon-name-part></tp:taxon-name></italic>.</p><p>
              <italic>Thorax.</italic> Tegulae, thorax and legs white. Forewing lustrous white, subapical area copper-coloured with a small apical black spot; lf from base to 1/2, then bent inwards, not touching tf, inner margin indistinct basally. Cilia white, tf not interrupted, three dark brown costal and four apical strigulae (Fig. <xref ref-type="fig" rid="F10">10C, D</xref>). Hindwing lustrous white.</p><p>
              <italic>Abdomen.</italic> As in <italic><tp:taxon-name><tp:taxon-name-part taxon-name-part-type="genus" reg="Phyllocnistis">P.</tp:taxon-name-part> <tp:taxon-name-part taxon-name-part-type="species" reg="indistincta">indistincta</tp:taxon-name-part></tp:taxon-name></italic>.</p><p>
              <italic>Male genitalia</italic> (Fig. <xref ref-type="fig" rid="F15">15F</xref>). From the Ermolaev’s figure, it is not possible to see any differential character. The authors did not have any male specimen from Hokkaido.</p><p>
              <italic>Female genitalia</italic> (Fig. <xref ref-type="fig" rid="F17">17D, E</xref>). Very similar to <italic><tp:taxon-name><tp:taxon-name-part taxon-name-part-type="genus" reg="Phyllocnistis">P.</tp:taxon-name-part> <tp:taxon-name-part taxon-name-part-type="species" reg="indistincta">indistincta</tp:taxon-name-part></tp:taxon-name></italic>. Bursa copulatrix with two signa usually similar in shape, or the smaller with a more strongly curved median projection, the caudal signum up to twice as long as the central one (Fig. <xref ref-type="fig" rid="F14">14D, E</xref>); both signa have a spine-shaped median projection, about as long as the signum. On the wall around signa, minute scattered sclerites, thinner on the remainder of corpus bursae; ductus seminalis elongate, slightly longer than ductus bursae and arising from anterior end of corpus bursae.</p><fig id="F14" position="float" orientation="portrait"><label>Figure 14.</label><caption><p>Male genitalia of <italic><tp:taxon-name><tp:taxon-name-part taxon-name-part-type="genus" reg="Phyllocnistis">Phyllocnistis</tp:taxon-name-part> <tp:taxon-name-part taxon-name-part-type="species" reg="indistincta">indistincta</tp:taxon-name-part></tp:taxon-name></italic> (Japan: Honshu). <bold>A–C</bold> paratype, ex <italic><tp:taxon-name><tp:taxon-name-part taxon-name-part-type="genus" reg="Cornus">Cornus</tp:taxon-name-part> <tp:taxon-name-part taxon-name-part-type="species" reg="controversa">controversa</tp:taxon-name-part></tp:taxon-name></italic>, Nara Prefecture, gen. slide SK163 [Suppl. material <xref ref-type="supplementary-material" rid="S1">1</xref>, No. 52] <bold>D–F</bold> paratype, ex <italic><tp:taxon-name><tp:taxon-name-part taxon-name-part-type="genus" reg="Cornus">C.</tp:taxon-name-part> <tp:taxon-name-part taxon-name-part-type="species" reg="controversa">controversa</tp:taxon-name-part></tp:taxon-name></italic>, Nagano Prefecture, gen. slide TRB4220 [Suppl. material <xref ref-type="supplementary-material" rid="S1">1</xref>, No. 33] <bold>A, E</bold> ventral view <bold>B, F</bold> lateral view <bold>C, D</bold> phallus <bold>B, F</bold> left valva. Scale bars: 0.2 mm (under <bold>B</bold> also refers to <bold>A, C</bold>, under <bold>D</bold> also refers to <bold>E</bold>, <bold>F</bold>).</p></caption><graphic xmlns:xlink="http://www.w3.org/1999/xlink" xlink:href="zookeys-736-079-g014.jpg" position="float" orientation="portrait" xlink:type="simple" id="oo_185128.jpg"/></fig><fig id="F15" position="float" orientation="portrait"><label>Figure 15.</label><caption><p>Male genitalia of <italic><tp:taxon-name><tp:taxon-name-part taxon-name-part-type="genus" reg="Phyllocnistis">Phyllocnistis</tp:taxon-name-part> <tp:taxon-name-part taxon-name-part-type="species" reg="verae">verae</tp:taxon-name-part></tp:taxon-name></italic> (Russia), <italic><tp:taxon-name><tp:taxon-name-part taxon-name-part-type="genus" reg="Phyllocnistis">P.</tp:taxon-name-part> <tp:taxon-name-part taxon-name-part-type="species" reg="septae">septae</tp:taxon-name-part></tp:taxon-name></italic> (China), and <italic><tp:taxon-name><tp:taxon-name-part taxon-name-part-type="genus" reg="Phyllocnistis">P.</tp:taxon-name-part> <tp:taxon-name-part taxon-name-part-type="species" reg="cornella">cornella</tp:taxon-name-part></tp:taxon-name></italic> (Russia). <bold>A–C</bold> <italic><tp:taxon-name><tp:taxon-name-part taxon-name-part-type="genus" reg="Phyllocnistis">P.</tp:taxon-name-part> <tp:taxon-name-part taxon-name-part-type="species" reg="verae">verae</tp:taxon-name-part></tp:taxon-name></italic>, holotype, ex <italic><tp:taxon-name><tp:taxon-name-part taxon-name-part-type="genus" reg="Cornus">Cornus</tp:taxon-name-part> <tp:taxon-name-part taxon-name-part-type="species" reg="alba">alba</tp:taxon-name-part></tp:taxon-name></italic>, Krasnoyarsk, gen. slide TRB4200 [Suppl. material <xref ref-type="supplementary-material" rid="S1">1</xref>, No. 163] <bold>D, E</bold> <italic><tp:taxon-name><tp:taxon-name-part taxon-name-part-type="genus" reg="Phyllocnistis">P.</tp:taxon-name-part> <tp:taxon-name-part taxon-name-part-type="species" reg="saepta">saepta</tp:taxon-name-part></tp:taxon-name></italic>, holotype, ex <italic><tp:taxon-name><tp:taxon-name-part taxon-name-part-type="genus" reg="Cornus">C.</tp:taxon-name-part> <tp:taxon-name-part taxon-name-part-type="species" reg="macrophylla">macrophylla</tp:taxon-name-part></tp:taxon-name></italic>, Yunnan, gen. slide IsO-793 [Suppl. material <xref ref-type="supplementary-material" rid="S1">1</xref>, No. 160] <bold>F</bold> <italic><tp:taxon-name><tp:taxon-name-part taxon-name-part-type="genus" reg="Phyllocnistis">P.</tp:taxon-name-part> <tp:taxon-name-part taxon-name-part-type="species" reg="cornella">cornella</tp:taxon-name-part></tp:taxon-name></italic>, holotype, ex. <italic><tp:taxon-name><tp:taxon-name-part taxon-name-part-type="genus" reg="Cornus">C.</tp:taxon-name-part> <tp:taxon-name-part taxon-name-part-type="species" reg="controvera">controvera</tp:taxon-name-part></tp:taxon-name></italic>, Kunashir, drawing from <xref ref-type="bibr" rid="B17">Ermolaev (1987)</xref> <bold>B, E, F</bold> ventral view <bold>C</bold> lateral view <bold>A, D</bold> phallus <bold>C</bold> left valva. Scale bars: 0.2 mm (under <bold>A</bold> also refers to <bold>B, C</bold> under <bold>D</bold> also refers to <bold>E, F</bold>).</p></caption><graphic xmlns:xlink="http://www.w3.org/1999/xlink" xlink:href="zookeys-736-079-g015.jpg" position="float" orientation="portrait" xlink:type="simple" id="oo_185129.jpg"/></fig><fig id="F16" position="float" orientation="portrait"><label>Figure 16.</label><caption><p>Female genitalia of <italic><tp:taxon-name><tp:taxon-name-part taxon-name-part-type="genus" reg="Phyllocnistis">Phyllocnistis</tp:taxon-name-part> <tp:taxon-name-part taxon-name-part-type="species" reg="indistincta">indistincta</tp:taxon-name-part></tp:taxon-name></italic> (Japan: Honshu, Nara Prefecture). <bold>A, C</bold> paratype, ex <italic><tp:taxon-name><tp:taxon-name-part taxon-name-part-type="genus" reg="Cornus">Cornus</tp:taxon-name-part> <tp:taxon-name-part taxon-name-part-type="species" reg="controversa">controversa</tp:taxon-name-part></tp:taxon-name></italic>, gen. slide SK146 [Suppl. material <xref ref-type="supplementary-material" rid="S1">1</xref>, No. 51] <bold>B</bold> <italic><tp:taxon-name><tp:taxon-name-part taxon-name-part-type="genus" reg="Cornus">C.</tp:taxon-name-part> <tp:taxon-name-part taxon-name-part-type="species" reg="macrophylla">macrophylla</tp:taxon-name-part></tp:taxon-name></italic>, gen. slide TRB4148 [Suppl. material <xref ref-type="supplementary-material" rid="S1">1</xref>, No. 137] <bold>D</bold> ex <italic><tp:taxon-name><tp:taxon-name-part taxon-name-part-type="genus" reg="Cornus">C.</tp:taxon-name-part> <tp:taxon-name-part taxon-name-part-type="species" reg="kousa">kousa</tp:taxon-name-part></tp:taxon-name></italic>, gen. slide TRB4151 [Suppl. material <xref ref-type="supplementary-material" rid="S1">1</xref>, No. 128] <bold>E</bold> ex <italic><tp:taxon-name><tp:taxon-name-part taxon-name-part-type="genus" reg="Cornus">C.</tp:taxon-name-part> <tp:taxon-name-part taxon-name-part-type="species" reg="kousa">kousa</tp:taxon-name-part></tp:taxon-name></italic>, gen. slide TRB4153 [Suppl. material <xref ref-type="supplementary-material" rid="S1">1</xref>, No. 127]. Abbreviations: <bold>ap</bold> apophysis posterioris <bold>aa</bold> apophysis anterioris <bold>db</bold> ductus bursae <bold>ds</bold> ductus seminalis <bold>ob</bold> ostium bursae <bold>si</bold> signum. Scale bars: 0.2 mm.</p></caption><graphic xmlns:xlink="http://www.w3.org/1999/xlink" xlink:href="zookeys-736-079-g016.jpg" position="float" orientation="portrait" xlink:type="simple" id="oo_185130.jpg"/></fig><fig id="F17" position="float" orientation="portrait"><label>Figure 17.</label><caption><p>Female genitalia of <italic><tp:taxon-name><tp:taxon-name-part taxon-name-part-type="genus" reg="Phyllocnistis">Phyllocnistis</tp:taxon-name-part> <tp:taxon-name-part taxon-name-part-type="species" reg="verae">verae</tp:taxon-name-part></tp:taxon-name></italic> (Russia) and <italic><tp:taxon-name><tp:taxon-name-part taxon-name-part-type="genus" reg="Phyllocnistis">P.</tp:taxon-name-part> <tp:taxon-name-part taxon-name-part-type="species" reg="cornella">cornella</tp:taxon-name-part></tp:taxon-name></italic> (Japan: Hokkaido). <bold>A–C</bold> <italic><tp:taxon-name><tp:taxon-name-part taxon-name-part-type="genus" reg="Phyllocnistis">P.</tp:taxon-name-part> <tp:taxon-name-part taxon-name-part-type="species" reg="verae">verae</tp:taxon-name-part></tp:taxon-name></italic> <bold>A</bold> paratype, ex <italic><tp:taxon-name><tp:taxon-name-part taxon-name-part-type="genus" reg="Cornus">Cornus</tp:taxon-name-part> <tp:taxon-name-part taxon-name-part-type="species" reg="alba">alba</tp:taxon-name-part></tp:taxon-name></italic>, Krasnoyarsk, gen. slide TRB4116 [Suppl. material <xref ref-type="supplementary-material" rid="S1">1</xref>, No. 164] <bold>B</bold> paratype, ex <italic><tp:taxon-name><tp:taxon-name-part taxon-name-part-type="genus" reg="Cornus">C.</tp:taxon-name-part> <tp:taxon-name-part taxon-name-part-type="species" reg="alba">alba</tp:taxon-name-part></tp:taxon-name></italic>, Krasnoyarsk, gen. slide TRB4152 [Suppl. material <xref ref-type="supplementary-material" rid="S1">1</xref>, No. 166] <bold>C</bold> paratype, ex <italic><tp:taxon-name><tp:taxon-name-part taxon-name-part-type="genus" reg="Cornus">C.</tp:taxon-name-part> <tp:taxon-name-part taxon-name-part-type="species" reg="alba">alba</tp:taxon-name-part></tp:taxon-name></italic>, Krasnoyarsk, gen. slide NK-39-15-4 [Suppl. material <xref ref-type="supplementary-material" rid="S1">1</xref>, No. 168] <bold>D, E</bold> <italic><tp:taxon-name><tp:taxon-name-part taxon-name-part-type="genus" reg="Phyllocnistis">P.</tp:taxon-name-part> <tp:taxon-name-part taxon-name-part-type="species" reg="cornella">cornella</tp:taxon-name-part></tp:taxon-name></italic>, ex <italic><tp:taxon-name><tp:taxon-name-part taxon-name-part-type="genus" reg="Cornus">C.</tp:taxon-name-part> <tp:taxon-name-part taxon-name-part-type="species" reg="controversa">controversa</tp:taxon-name-part></tp:taxon-name></italic>, Sorachi, Kamifurano, gen. slides CDGP0275 and CDGP0136 [Suppl. material <xref ref-type="supplementary-material" rid="S1">1</xref>, Nos 1–2]. Scale bars: 0.2 mm.</p></caption><graphic xmlns:xlink="http://www.w3.org/1999/xlink" xlink:href="zookeys-736-079-g017.jpg" position="float" orientation="portrait" xlink:type="simple" id="oo_185131.jpg"/></fig><fig id="F18" position="float" orientation="portrait"><label>Figure 18.</label><caption><p>Pupa of <italic><tp:taxon-name><tp:taxon-name-part taxon-name-part-type="genus" reg="Phyllocnistis">Phyllocnistis</tp:taxon-name-part> <tp:taxon-name-part taxon-name-part-type="species" reg="indistincta">indistincta</tp:taxon-name-part></tp:taxon-name></italic> from <italic><tp:taxon-name><tp:taxon-name-part taxon-name-part-type="genus" reg="Cornus">Cornus</tp:taxon-name-part> <tp:taxon-name-part taxon-name-part-type="species" reg="controvera">controvera</tp:taxon-name-part></tp:taxon-name></italic>, Japan (Honshu, Nara Prefecture) [Suppl. material <xref ref-type="supplementary-material" rid="S1">1</xref>, No. 78]. <bold>A</bold> head, ventral view <bold>B</bold> cocoon cutter, ventral view <bold>C</bold> head, lateral view <bold>D</bold> cocoon cutter, lateral view <bold>E</bold> head, dorsal view <bold>F</bold> cocoon cutter, dorsal view <bold>G</bold> spines and a pair of setae of abdominal tergum <bold>H</bold> same, lateral view <bold>I</bold> A7–A10, lateral view <bold>J</bold> A8–A10, ventral view <bold>K</bold> same, lateral view <bold>L</bold> same, dorsal view. Scale bars: 400 µm <bold>(A</bold>, <bold>E)</bold>, 300 µm <bold>(I)</bold>, 200 µm <bold>(C, G, J, L)</bold>, 100 µm <bold>(B, D, F, H, K)</bold>.</p></caption><graphic xmlns:xlink="http://www.w3.org/1999/xlink" xlink:href="zookeys-736-079-g018.jpg" position="float" orientation="portrait" xlink:type="simple" id="oo_185132.jpg"/></fig></tp:treatment-sec><tp:treatment-sec sec-type="Pupa" id="SECID0ECIDI"><title>Pupa.</title><p>Not studied. No description was provided in <xref ref-type="bibr" rid="B17">Ermolaev (1987)</xref> and the authors were unable to preserve the pupa from the rearings of the specimens collected in Hokkaido.</p></tp:treatment-sec><tp:treatment-sec sec-type="biology" id="SECID0EMIDI"><title>Biology.</title><p>Original description of mine: “Mine is green whitish without frass, more often on the lower side of the leaves of <italic><tp:taxon-name><tp:taxon-name-part taxon-name-part-type="genus" reg="Cornus">Cornus</tp:taxon-name-part> <tp:taxon-name-part taxon-name-part-type="species" reg="controversa">controversa</tp:taxon-name-part></tp:taxon-name></italic>” (<xref ref-type="bibr" rid="B17">Ermolaev 1987</xref>). In the present study, the larvae form a serpentine epidermal mine; frass line is pale brown to black. Two mines were found on the upper side of the leaf on <italic><tp:taxon-name><tp:taxon-name-part taxon-name-part-type="genus" reg="Cornus">C.</tp:taxon-name-part> <tp:taxon-name-part taxon-name-part-type="species" reg="controversa">controversa</tp:taxon-name-part></tp:taxon-name></italic>. The final instar larva spun a white cocoon at the leaf margin, the leaf margin slightly curled upwards by contraction of the cocoon silk.</p></tp:treatment-sec><tp:treatment-sec sec-type="phenology" id="SECID0EMJDI"><title>Phenology.</title><p>No data were provided in the original description of <xref ref-type="bibr" rid="B17">Ermolaev (1987)</xref>. In Japan (Hokkaido), the pupa was found in late October; there are likely two generations annually. The overwintering form of this species is unknown.</p></tp:treatment-sec><tp:treatment-sec sec-type="ecology" id="SECID0EWJDI"><title>Ecology and host plants.</title><p>The host plant is <italic><tp:taxon-name><tp:taxon-name-part taxon-name-part-type="genus" reg="Cornus">Cornus</tp:taxon-name-part> <tp:taxon-name-part taxon-name-part-type="species" reg="controversa">controversa</tp:taxon-name-part></tp:taxon-name></italic> Hemsl. (<xref ref-type="bibr" rid="B17">Ermolaev 1987</xref>). In Japan, Hokkaido, the species has also been found on this plant.</p></tp:treatment-sec><tp:treatment-sec sec-type="distribution" id="SECID0ELKDI"><title>Distribution.</title><p>Russia: Kunashir island, Alekhino and Tretyakovo (Ermolaev 1897); Japan: Hokkaido, Sorachi, Kamifurano (present study).</p></tp:treatment-sec><tp:treatment-sec sec-type="remarks" id="SECID0EQKDI"><title>Remarks.</title><p>In his paper, <xref ref-type="bibr" rid="B17">Ermolaev (1987)</xref> indicated that the holotype was stored in the collection of the Zoological Institute of the Russian Academy of Sciences (ZIN RAS), Saint Petersburg, Russia. The curator at the time, who also collaborated with <!--PageBreak-->Ermolaev, Dr V.I. Kuznetzov, has unfortunately passed away. The current curator, Dr S.V. Baryshnikova (Seksyaeva) informed the authors that the holotype of <italic><tp:taxon-name><tp:taxon-name-part taxon-name-part-type="genus" reg="Phyllocnistis">P.</tp:taxon-name-part> <tp:taxon-name-part taxon-name-part-type="species" reg="cornella">cornella</tp:taxon-name-part></tp:taxon-name></italic> is not in the collection of ZIN RAS and has never been deposited there. As Ermolaev worked in Vladivostok, the authors tried to locate the specimens in the collections at the Biological and Soil Institute of the Far Eastern Branch of the Russian Academy of Sciences (present: Federal Scientific Center of the East Asia Terrestrial Biodiversity FEB RAS), but Dr M.G. Ponomarenko kindly informed the authors that there are no any specimens of <italic><tp:taxon-name><tp:taxon-name-part taxon-name-part-type="genus" reg="Phyllocnistis">P.</tp:taxon-name-part> <tp:taxon-name-part taxon-name-part-type="species" reg="cornella">cornella</tp:taxon-name-part></tp:taxon-name></italic> in the Institute's collection. Ermolaev was mostly active in the 1970s and 1980s and left science almost 30 years ago, together with all his collections (including <italic><tp:taxon-name><tp:taxon-name-part taxon-name-part-type="genus" reg="Phyllocnistis">P.</tp:taxon-name-part> <tp:taxon-name-part taxon-name-part-type="species" reg="cornella">cornella</tp:taxon-name-part></tp:taxon-name></italic>) and nobody knows if he is still living or where he might be.</p><p>In Figure <xref ref-type="fig" rid="F1">1</xref> in the original description, <xref ref-type="bibr" rid="B17">Ermolaev (1987)</xref> draws three apical ciliary strigulae, but, in the text, he writes that there are four, which the authors find more likely to be corrrect. It is believed that the two female specimens that were sampled in Japan, Hokkaido correspond to <italic><tp:taxon-name><tp:taxon-name-part taxon-name-part-type="genus" reg="Phyllocnistis">P.</tp:taxon-name-part> <tp:taxon-name-part taxon-name-part-type="species" reg="cornella">cornella</tp:taxon-name-part></tp:taxon-name></italic>. Hokkaido is geographically close to Kunashir and has a similar flora and fauna and the specimens closely fit the original description of the species (<xref ref-type="bibr" rid="B17">Ermolaev 1987</xref>). As only two females were sampled and the type locality has not been explored, the neotype selection has been postponed until more material has been collected on Hokkaido and Kunashir Islands.</p></tp:treatment-sec><tp:treatment-sec><!--Section generated to contain objects referenced in tp:taxon-treatment.--><supplementary-material xmlns:xlink="http://www.w3.org/1999/xlink" id="S1" position="float" orientation="portrait" xlink:type="simple"><label>Supplementary material 1</label><caption><p>Table S1. <italic><tp:taxon-name><tp:taxon-name-part taxon-name-part-type="genus" reg="Phyllocnistis">Phyllocnistis</tp:taxon-name-part></tp:taxon-name></italic> species involved in the study.</p></caption><p>Data type: specimens data</p><p>Explanation note: Where pertinent, genitalia preparation number and sex are given in square brackets in the Sample ID column. Both the Process ID and Sample ID codes link the record in the BOLD database and the voucher specimen from which the sequence is derived.</p><media xlink:href="zookeys-736-079-s001.xls" mimetype="application" mime-subtype="vnd.ms-excel" position="float" orientation="portrait" xlink:type="simple" id="oo_185133.xls"/><permissions><license license-type="creative-commons-attribution" xlink:href="http://creativecommons.org/licenses/by/4.0/" xlink:type="simple"><license-p>This is an open access article distributed under the terms of the Creative Commons Attribution License (CC BY 4.0), which permits unrestricted use, distribution, and reproduction in any medium, provided the original author and source are credited.</license-p></license></permissions><attrib specific-use="authors">Natalia Kirichenko, Paolo Triberti, Shigeki Kobayashi, Toshiya Hirowatari, Camiel Doorenweerd, Issei Ohshima, Guo-Hua Huang, Min Wang, Emmanuelle Magnoux, Carlos Lopez-Vaamonde</attrib></supplementary-material><fig id="F1" position="float" orientation="portrait"><label>Figure 1.</label><caption><p>A neighbour-joining tree based on the COI barcode fragment of the 47 <italic><tp:taxon-name><tp:taxon-name-part taxon-name-part-type="genus" reg="Phyllocnistis">Phyllocnistis</tp:taxon-name-part></tp:taxon-name></italic> spp. specimens collected in Eurasia and beyond on woody plants from six families (indicated in the figure). Host plant genus / species is given in the figure for those leaf miners which were obtained directly from their mines; for specimens collected in other ways the host plant species remained unknown.</p></caption><graphic xmlns:xlink="http://www.w3.org/1999/xlink" xlink:href="zookeys-736-079-g001.jpg" position="float" orientation="portrait" xlink:type="simple" id="oo_185115.jpg"/></fig></tp:treatment-sec><ref-list><ref id="B17"><mixed-citation xmlns:xlink="http://www.w3.org/1999/xlink" xlink:type="simple">
          <person-group><name name-style="western"><surname>Ermolaev</surname><given-names>VP</given-names></name></person-group> (<year>1987</year>) <article-title><tp:taxon-name><tp:taxon-name-part taxon-name-part-type="family">Phyllocnistidae</tp:taxon-name-part></tp:taxon-name> from the Far East with descriptions of two new species.</article-title> In: <person-group><name name-style="western"><surname>Ler</surname><given-names>PA</given-names></name><name name-style="western"><surname>Kirpichnikova</surname><given-names>VA</given-names></name><name name-style="western"><surname>Kononenko</surname><given-names>VS</given-names></name></person-group> (<role>Eds</role>) <issue-title>Lepidoptera of the Soviet Far East.</issue-title> <source>Far East Scientific Center, Vladivostok: 37–40</source>, <fpage>125</fpage>–<lpage>126</lpage>. [In Russian]</mixed-citation></ref></ref-list></tp:taxon-treatment>
